# Supplementary material for: Analysis of Cytoplasmic and Secreted Proteins of Staphylococcus aureus Revealed Adaptive Metabolic Homeostasis in Response to Changes in the Environmental Conditions Representative of the Human Wound Site
Source: Microorganisms. 2020 Jul 20;8(7):1082. doi: 10.3390/microorganisms8071082 (PMC7409162; doi:10.3390/microorganisms8071082)
Supplement: Supplementary file 1 [file microorganisms-08-01082-s001.zip]

Archive with 1 entries (1 files):
- microorganisms-860325-supplementary.xlsx
