# Supplementary material for: Analysis of Cytoplasmic and Secreted Proteins of Staphylococcus aureus Revealed Adaptive Metabolic Homeostasis in Response to Changes in the Environmental Conditions Representative of the Human Wound Site
Source: Microorganisms. 2020 Jul 20;8(7):1082. doi: 10.3390/microorganisms8071082 (PMC7409162; doi:10.3390/microorganisms8071082)
Supplement: Supplementary file 1 [file microorganisms-08-01082-s001.zip › microorganisms-860325-supplementary.xlsx]

## Sheet: Peptide sequences and stat info
Protein name	Sequence	FRAMEID	RAWFILE	MS2	FrameID1	CompID	MZ	Time	GoodID	II_20130320_UON_A1	II_20130320_UON_A2	II_20130320_UON_A3	II_20130320_UON_A4	II_20130320_UON_B1	II_20130320_UON_B2	II_20130320_UON_B3	II_20130320_UON_B4	II_20130320_UON_C1	II_20130320_UON_C2	II_20130320_UON_C3	II_20130320_UON_C4	II_20130320_UON_D1	II_20130320_UON_D2	II_20130320_UON_D3	II_20130320_UON_D4	II_20130320_UON_E1	II_20130320_UON_E2	II_20130320_UON_E3	II_20130320_UON_E4	II_20130320_UON_F1	II_20130320_UON_F2	II_20130320_UON_F3	II_20130320_UON_F4	RatioNTP_a	StdDevNTP_a	PValueNTP_a	RatioNTP_b	StdDevNTP_b	PValueNTP_b	RatioNTP_c	StdDevNTP_c	PValueNTP_c	RatioNTP_d	StdDevNTP_d	PValueNTP_d	RatioNTP_e	StdDevNTP_e	PValueNTP_e	RatioNTP_f
SDRD_STAAE Serine_aspartate repeat_containing protein D OS=Staphylococcus aureus (strain Newman) GN=sdrD PE=1 SV=1_ down-regulated in all salt treatment	DADNMTLDSGFYK	4240	20130320_UON_A2	14	4240	2458	738.815	32.7498	1	3.97392e+06	1.22535e+07	1.11901e+07	1.13588e+07	1.0232e+06	1.03489e+06	2.25685e+06	1.59481e+06	2.32472e+07	2.21566e+07	2.2683e+07	2.79953e+07	1.04158e+07	1.16378e+07	8.41162e+06	1.10211e+07	6.00019e+06	3.91152e+06	1.11818e+06	1.38301e+06	5.73976e+06	2.06876e+06	965227	7.99532e+06	1	0.792624	1	0.152406	0.120651	0.0221021	2.47785	1.25918	0.00131836	1.06989	0.568287	0.757882	0.320115	0.364686	0.032878	0.432456
	DNLSADLGIYKPK	2864	20130320_UON_A2	19	2864	2203	717.381	30.5092	1	9.12324e+06	1.62925e+07	1.63923e+07	1.60528e+07	1.87393e+06	1.94148e+06	2.62391e+06	2.06489e+06	2.81749e+07	2.89686e+07	3.04791e+07	4.0769e+07	1.48514e+07	1.44457e+07	1.15745e+07	1.34795e+07	8.27078e+06	2.99916e+06	5.94184e+06	3.99846e+06	2.28746e+06	2.27442e+06	1.6216e+06	2.36597e+06	1	0.492792	1	0.146977	0.0598016	0.00590018	2.21897	0.951801	0.00373914	0.939342	0.332407	0.672428	0.366573	0.251094	0.0071361	0.147759
	ESVQSTTGNKVEVSTAK	1640	20130320_UON_A2	21	1640	2241	588.969	13.0014	1	8.36157e+06	1.54808e+07	1.39992e+07	1.59835e+07	1.94733e+06	1.85122e+06	1.74505e+06	1.63146e+06	2.4297e+07	2.86469e+07	3.63761e+07	2.89775e+07	1.34551e+07	1.29398e+07	1.29157e+07	1.34306e+07	1.17383e+07	5.54726e+06	8.41602e+06	6.36613e+06	2.05795e+06	1.40267e+06	1.7087e+06	1.4213e+06	1	0.520108	1	0.133303	0.0447828	0.00683408	2.19781	0.943943	0.00264215	0.979862	0.276943	0.887026	0.595775	0.359949	0.0525877	0.122445
	GISGVTVTLK	4926	20130320_UON_A2	18	4926	2207	487.795	27.4851	1	1.0141e+07	1.65056e+07	1.43008e+07	1.68827e+07	2.47764e+06	2.47356e+06	2.47936e+06	2.57256e+06	2.53804e+07	2.57163e+07	3.02274e+07	3.68752e+07	1.38279e+07	1.24183e+07	1.19434e+07	1.39462e+07	9.92113e+06	3.46052e+06	8.35405e+06	5.98194e+06	3.36366e+06	2.76638e+06	3.00118e+06	2.98348e+06	1	0.428125	1	0.172974	0.0403417	0.00450065	2.0439	0.808289	0.00509212	0.901532	0.262507	0.435693	0.479294	0.297872	0.0116107	0.209488
	GVGNVTVTVFDNNTNTK	4601	20130320_UON_A2	18	4601	2508	890.442	30.833	1	6.10673e+06	1.33198e+07	1.15014e+07	1.33144e+07	1.92131e+06	1.8055e+06	1.81655e+06	1.78034e+06	2.19395e+07	2.4769e+07	2.51678e+07	2.99195e+07	1.09726e+07	1.07215e+07	9.21149e+06	9.86342e+06	8.37997e+06	7.46167e+06	6.6555e+06	7.98494e+06	1.52313e+06	1.77818e+06	2.41678e+06	1.3571e+06	1	0.616908	1	0.165536	0.0566775	0.0123652	2.30087	1.00886	0.000922673	0.921494	0.357301	0.651191	0.68898	0.279895	0.135404	0.159919
	IAAVQPSSTEAK	514	20130320_UON_A2	20	514	724	601.323	13.2074	1	2.4225e+07	4.32266e+07	3.91723e+07	4.46841e+07	5.84895e+06	5.52807e+06	5.90879e+06	5.71471e+06	7.20674e+07	8.38498e+07	9.68633e+07	8.31113e+07	4.22544e+07	3.84044e+07	3.39001e+07	3.97419e+07	3.29663e+07	2.33448e+07	3.14659e+07	2.91729e+07	4.87302e+06	5.56059e+06	6.96515e+06	4.80461e+06	1	0.495046	1	0.152011	0.0420894	0.00635354	2.21992	0.817633	0.000557239	1.01978	0.344988	0.88857	0.772926	0.303058	0.166805	0.146743
	IGNYVWEDTNK	4900	20130320_UON_A2	10	4900	3483	669.816	28.7633	1	6.01804e+06	8.5246e+06	9.54721e+06	8.75407e+06	1.39712e+06	1.07781e+06	1.35062e+06	1.15847e+06	1.52429e+07	1.56108e+07	1.61592e+07	2.25159e+07	7.02229e+06	6.66208e+06	6.42883e+06	6.95588e+06	2.68662e+06	610433	1.77447e+06	764746	1.57436e+06	1.99418e+06	1.07729e+06	1.62344e+06	1	0.371744	1	0.151748	0.0467737	0.0026056	2.11695	0.812813	0.00755167	0.824173	0.186634	0.153896	0.177697	0.150868	0.000634164	0.190881
	NSIGSAFTETVSHVGNK	5968	20130320_UON_A2	16	5968	3461	874.429	29.6531	1	5.29997e+06	9.61162e+06	9.2072e+06	9.43627e+06	1.26064e+06	1.39268e+06	1.77892e+06	1.36123e+06	1.58558e+07	1.42686e+07	1.54622e+07	2.24318e+07	6.20466e+06	7.27914e+06	5.93325e+06	6.76302e+06	3.15648e+06	1.09341e+06	2.21478e+06	1.15668e+06	1.23419e+06	1.93368e+06	1.39585e+06	2.24608e+06	1	0.492527	1	0.172656	0.0696327	0.00634732	2.02707	0.93794	0.0107299	0.780213	0.263548	0.171727	0.22713	0.172749	0.00386576	0.202944
	SVVNVQPTNEENKK	5082	20130320_UON_A2	15	5082	3870	793.409	12.9683	1	3.06431e+06	6.50876e+06	5.0803e+06	5.91641e+06	636904	781147	1.10383e+06	863295	9.33339e+06	1.04568e+07	1.40367e+07	1.28359e+07	5.17725e+06	5.2623e+06	5.25594e+06	6.39012e+06	4.61584e+06	1.91235e+06	4.04767e+06	5.12695e+06	930009	747157	725550	744333	1	0.585036	1	0.16457	0.0861631	0.00995575	2.26851	1.08205	0.00346484	1.07369	0.426946	0.663543	0.763392	0.498033	0.283119	0.152994
										7.63137e+07	1.41724e+08	1.30391e+08	1.42383e+08	1.8387e+07	1.78864e+07	2.10639e+07	1.87418e+07	2.35538e+08	2.54443e+08	2.87455e+08	3.05432e+08	1.24181e+08	1.19771e+08	1.05575e+08	1.21592e+08	8.77355e+07	5.03411e+07	6.99885e+07	6.19358e+07	2.35835e+07	2.0526e+07	1.98773e+07	2.55416e+07
RecName: Full=Elongation factor G; Short=EF_G; _ OS=Staphylococcus aureus (strain Mu3 / ATCC 700698).	ASLIEAVAETSDELMEK	585	20130320_UON_B2	24	585	504	918.445	43.646	1	3.18127e+06	6.07049e+07	4.73762e+07	4.46159e+07	4.39859e+07	4.05329e+07	6.16966e+07	4.85284e+07	4.32252e+07	4.24194e+07	4.32404e+07	4.73161e+07	4.12586e+07	5.3468e+07	3.70068e+07	5.02979e+07	7.45304e+06	1.99206e+07	2.80913e+06	3.41608e+06	1.05191e+08	5.46186e+07	3.4225e+07	1.54042e+08	1	1.27646	1	1.24933	1.03527	0.506497	1.13038	0.778169	0.710945	1.16778	0.942212	0.644807	0.215545	0.341632	0.0863822	2.233
	ASNPEEEVIAK	2466	20130320_UON_B2	23	2466	1810	936.42	33.7052	1	1.49566e+06	1.96187e+07	1.42788e+07	1.46476e+07	1.42575e+07	1.37487e+07	2.3687e+07	1.56576e+07	1.86099e+07	1.66447e+07	1.34351e+07	1.5921e+07	1.58034e+07	1.36172e+07	1.12489e+07	1.52021e+07	2.93618e+06	4.03984e+06	653792	1.02937e+06	3.61313e+07	1.41704e+07	7.07728e+06	4.25949e+07	1	1.23679	1	1.34592	1.20297	0.382104	1.29116	0.969384	0.422863	1.11652	0.853013	0.736948	0.173042	0.23493	0.0726406	1.99785
	EFSLEK	4593	20130320_UON_B2	24	4593	1298	376.693	18.8983	1	2.52087e+06	1.97883e+07	1.38869e+07	1.41862e+07	2.26296e+07	2.53896e+07	3.11026e+07	2.74211e+07	1.50059e+07	1.51234e+07	1.3925e+07	1.80097e+07	1.63927e+07	1.74714e+07	1.25559e+07	1.7406e+07	5.76519e+06	2.08085e+06	4.71865e+06	2.77988e+06	4.59983e+07	5.04537e+07	4.1583e+07	4.55531e+07	1	1.15027	1	2.11469	1.49943	0.021993	1.23186	0.847248	0.484858	1.26684	0.912812	0.431786	0.304563	0.310341	0.0912797	3.6439
	GITITSAATTAAWEGHR	1259	20130320_UON_B2	24	1259	603	581.63	30.0203	1	3.34578e+06	3.87119e+07	2.99267e+07	2.72941e+07	5.47182e+07	5.55558e+07	7.32708e+07	6.8102e+07	2.54097e+07	2.50327e+07	2.30855e+07	2.79457e+07	2.70081e+07	2.74564e+07	2.17368e+07	2.53031e+07	7.43545e+06	2.78131e+06	5.56968e+06	3.23231e+06	9.16162e+07	9.49388e+07	7.17902e+07	9.9364e+07	1	1.21882	1	2.53475	1.91653	0.00785224	1.02211	0.70336	0.947036	1.02242	0.727728	0.946516	0.19157	0.203977	0.0753586	3.60309
	GTYTMYFDHYAEVPK	5584	20130320_UON_B2	21	5584	3484	911.408	32.4226	1	352514	1.03347e+07	5.60677e+06	7.7421e+06	6.06109e+06	6.55266e+06	1.06072e+07	5.03889e+06	2.74044e+06	2.29264e+06	1.68466e+06	2.27573e+06	6.08567e+06	7.65872e+06	4.16968e+06	6.43835e+06	1.08323e+06	3.35203e+06	184806	720681	1.91258e+07	7.37051e+06	3.55585e+06	2.54267e+07	1	1.41043	1	1.17572	1.23589	0.684678	0.374165	0.335934	0.173748	1.01316	0.955078	0.973651	0.222197	0.388729	0.111004	2.30815
	IAASLALK	1558	20130320_UON_B2	26	1558	359	393.756	21.9379	1	5.60884e+06	4.95874e+07	3.77008e+07	3.44736e+07	8.02732e+07	7.20783e+07	7.51763e+07	7.09764e+07	3.54907e+07	3.77054e+07	3.31676e+07	4.27135e+07	3.52033e+07	3.72884e+07	2.37759e+07	3.28942e+07	1.62393e+07	1.37517e+07	1.43198e+07	1.45175e+07	1.4854e+08	1.43445e+08	1.61799e+08	1.75303e+08	1	1.17187	1	2.34359	1.50394	0.0169591	1.17042	0.813762	0.60637	1.01406	0.781134	0.965946	0.461867	0.304284	0.163442	4.93903
	IGETHEGASQMDWMEQEQDR	3621	20130320_UON_B2	19	3621	1351	792.996	28.969	1	882743	2.94984e+07	2.40234e+07	2.06222e+07	2.90341e+06	3.1727e+06	1.24595e+07	6.62212e+06	2.17993e+07	2.15848e+07	1.70287e+07	2.29623e+07	1.86869e+07	1.8378e+07	1.67831e+07	2.1252e+07	640734	1.58735e+06	22419.5	45833.4	1.40973e+07	2.31423e+06	329307	2.47636e+07	1	1.32906	1	0.335317	0.459981	0.137359	1.11127	0.877858	0.76301	1.00098	0.763815	0.997858	0.0306069	0.0594508	0.0613535	0.553196
	ILYYTGR	1915	20130320_UON_B2	24	1915	472	443.243	21.8223	1	4.42796e+06	4.13543e+07	2.87404e+07	2.90106e+07	6.44744e+07	6.00283e+07	6.62534e+07	6.41346e+07	2.70738e+07	2.69084e+07	2.36754e+07	3.34055e+07	3.00035e+07	3.11374e+07	2.19159e+07	2.91785e+07	1.29211e+07	9.33689e+06	1.19492e+07	8.72279e+06	9.95356e+07	1.13875e+08	1.29399e+08	1.19668e+08	1	1.19509	1	2.46192	1.5728	0.0149003	1.07273	0.798336	0.827324	1.08405	0.809001	0.801449	0.414649	0.325863	0.144286	4.46695
	IVFVNK	2340	20130320_UON_C2	24	2340	728	360.224	18.0808	1	3.85032e+06	3.86342e+07	3.00715e+07	2.57132e+07	3.65778e+07	3.84796e+07	5.29396e+07	4.42762e+07	2.61333e+07	2.66031e+07	2.5553e+07	2.94851e+07	3.16988e+07	3.07179e+07	2.53887e+07	3.09283e+07	7.93583e+06	6.92468e+06	6.02549e+06	3.57379e+06	7.26094e+07	7.10257e+07	5.26974e+07	8.30701e+07	1	1.20628	1	1.75307	1.35654	0.0829132	1.09673	0.732628	0.770442	1.20825	0.846544	0.543347	0.248906	0.226047	0.08737	2.84324
	LGANFEYSVSTLHDR	1206	20130320_UON_B2	21	1206	514	570.278	29.7871	1	7.40177e+06	5.26451e+07	4.32828e+07	3.53092e+07	6.42726e+07	4.2177e+07	7.02228e+07	7.0727e+07	3.12876e+07	2.48521e+07	2.3616e+07	3.27439e+07	3.79761e+07	3.59184e+07	2.89155e+07	3.77806e+07	9.66662e+06	4.35704e+06	5.27368e+06	2.90864e+06	1.11522e+08	1.05321e+08	7.08738e+07	1.2918e+08	1	1.12547	1	1.78449	1.39193	0.0669407	0.811457	0.588199	0.556376	1.01408	0.693481	0.963834	0.160171	0.174124	0.0567649	3.00708
	LYDGSYHDVDSSEMAFK	5223	20130320_UON_B2	21	5223	3135	982.419	29.705	1	384673	8.67721e+06	5.11965e+06	5.51508e+06	5.08721e+06	5.67758e+06	8.51788e+06	6.15359e+06	5.24305e+06	4.69395e+06	4.46137e+06	5.71377e+06	5.42992e+06	5.68082e+06	4.69995e+06	4.96362e+06	1.00348e+06	1.90644e+06	289932	282233	1.25716e+07	5.62576e+06	3.01836e+06	2.20729e+07	1	1.38888	1	1.2914	1.20221	0.484032	1.0211	0.823322	0.955785	1.05471	0.822484	0.885442	0.176786	0.278932	0.0956832	2.19777
	NIGIMAHIDAGK	6210	20130320_UON_B2	21	6210	1064	620.326	26.6637	1	1.37116e+06	3.53562e+07	2.48012e+07	2.30549e+07	2.34718e+07	2.42687e+07	4.05561e+07	3.0352e+07	1.98449e+07	1.88553e+07	1.6987e+07	2.21894e+07	2.53429e+07	2.47337e+07	1.99612e+07	2.27211e+07	4.10718e+06	4.55323e+06	1.55209e+06	1.96609e+06	6.04933e+07	3.18894e+07	1.91385e+07	8.01628e+07	1	1.34866	1	1.40274	1.31884	0.346863	0.920709	0.723307	0.830491	1.09666	0.854255	0.794915	0.143983	0.168268	0.083985	2.26621
	QATTNVEFYPVLCGTAFK+Carbamidomethyl(13)	1468	20130320_UON_B2	24	1468	1129	1023.5	38.0979	1	1.33729e+06	1.54086e+07	1.13818e+07	1.01496e+07	3.16091e+07	2.68708e+07	2.87979e+07	2.34592e+07	1.06701e+07	1.09726e+07	8.87655e+06	1.10567e+07	1.30726e+07	1.17885e+07	9.20316e+06	1.10336e+07	5.28882e+06	5.24004e+06	4.58299e+06	4.74568e+06	6.32593e+07	5.79473e+07	6.15565e+07	6.19826e+07	1	1.23932	1	2.89302	2.15043	0.00362834	1.08618	0.780191	0.800876	1.17819	0.899075	0.613028	0.518781	0.358391	0.218195	6.39401
	QEIDTVYSGDIAAAVGLK	4187	20130320_UON_B2	1	4187	2657	924.982	45.4711	1	275581	9.15218e+06	8.86667e+06	5.64736e+06	1.15764e+07	1.09536e+07	1.14748e+07	8.67143e+06	1.7979e+06	1.68753e+06	1.94968e+06	1.31463e+06	5.52162e+06	8.2778e+06	6.00032e+06	7.41151e+06	2.04637e+06	2.29442e+06	1.39332e+06	1.58923e+06	2.58679e+07	2.76448e+07	2.25201e+07	2.15237e+07	1	1.37834	1	1.7825	1.45557	0.103926	0.281923	0.239532	0.128298	1.13656	0.995306	0.726324	0.305882	0.279768	0.136941	4.07474
	SIAEDIIK	2589	20130320_UON_C4	21	2589	1434	444.753	27.7217	1	3.58039e+06	1.80954e+07	1.36772e+07	1.28826e+07	2.06164e+07	2.21964e+07	2.50449e+07	2.37741e+07	1.39667e+07	1.47414e+07	1.43081e+07	1.76447e+07	1.41569e+07	1.47857e+07	9.87022e+06	1.59372e+07	4.67463e+06	2.83357e+06	5.29421e+06	3.75081e+06	4.15408e+07	4.1437e+07	3.63811e+07	4.72165e+07	1	1.01166	1	1.89967	1.12024	0.0324632	1.2576	0.775706	0.389856	1.13505	0.793858	0.649381	0.343175	0.262855	0.0785323	3.45337
	VLDGAVTVLDAQSGVEPQTETVWR	3455	20130320_UON_B2	24	3455	1544	1285.65	38.1962	1	851929	1.315e+07	7.89146e+06	7.21256e+06	1.66857e+07	1.6161e+07	1.95388e+07	1.44196e+07	7.19615e+06	8.07459e+06	6.25605e+06	7.11007e+06	8.35881e+06	7.81376e+06	5.19825e+06	6.69656e+06	2.55894e+06	2.16337e+06	2.26862e+06	1.77714e+06	2.97447e+07	3.55695e+07	2.684e+07	3.5711e+07	1	1.38483	1	2.29524	1.88133	0.0257665	0.983884	0.783406	0.966051	0.964318	0.859551	0.926367	0.301247	0.25301	0.136682	4.3931
	VMTDPYVGK	1839	20130320_UON_B2	16	1839	734	505.253	18.767	1	2.23542e+06	4.4309e+07	3.23648e+07	3.10447e+07	3.13805e+07	3.32494e+07	5.62637e+07	4.01724e+07	3.17696e+07	3.25327e+07	2.72854e+07	3.40081e+07	3.90371e+07	3.81184e+07	3.18706e+07	4.25236e+07	7.01411e+06	9.21146e+06	1.61183e+06	2.963e+06	7.47257e+07	3.48955e+07	2.22453e+07	9.60347e+07	1	1.29954	1	1.46485	1.36346	0.280081	1.14226	0.847542	0.693403	1.3783	1.05701	0.33243	0.189174	0.25113	0.0856481	2.0727
										4.31042e+07	5.05027e+08	3.78997e+08	3.49121e+08	5.30581e+08	4.97093e+08	6.6761e+08	5.68487e+08	3.37264e+08	3.30725e+08	2.98536e+08	3.71816e+08	3.71037e+08	3.8431e+08	2.90301e+08	3.77968e+08	9.87702e+07	9.63347e+07	6.85197e+07	5.80211e+07	1.05257e+09	8.92542e+08	7.6503e+08	1.26367e+09
EFTS_STAA1 Elongation factor Ts OS=Staphylococcus aureus (strain Mu3 / ATCC 700698) GN=tsf PE=3 SV=1	AETVEALMETTLPNGK	7239	20130320_UON_A2	22	7239	2433	852.425	36.2032	1	2.99219e+06	8.24913e+06	9.24163e+06	6.8141e+06	7.24741e+06	7.02031e+06	1.10471e+07	7.88494e+06	6.34167e+06	7.75142e+06	6.82961e+06	8.34976e+06	8.90088e+06	7.33187e+06	6.30985e+06	6.81916e+06	1.70003e+06	900234	561919	833902	2.15152e+07	1.14849e+07	5.63515e+06	2.58673e+07	1	0.803658	1	1.21624	0.762397	0.412324	1.07237	0.563173	0.751069	1.07564	0.596467	0.745148	0.146393	0.130587	0.0220436	2.36299
	AIDYLR	1694	20130320_UON_A2	24	1694	534	375.709	20.3879	1	1.99263e+07	3.98985e+07	3.40136e+07	3.56574e+07	4.64066e+07	4.80441e+07	5.35708e+07	5.15048e+07	2.55015e+07	2.3569e+07	2.78945e+07	3.56072e+07	3.28955e+07	3.36085e+07	2.62995e+07	3.32201e+07	1.08881e+07	3.93988e+06	1.02058e+07	7.10854e+06	1.05686e+08	1.02277e+08	1.10873e+08	1.12119e+08	1	0.535051	1	1.54079	0.512606	0.0209532	0.869311	0.395696	0.442494	0.973187	0.367945	0.861635	0.248211	0.164862	0.00714537	3.32794
	ALTETDGDIDK	461	20130320_UON_A2	24	461	266	589.28	15.4454	1	3.46836e+07	6.63896e+07	6.02306e+07	5.97743e+07	7.5552e+07	8.2015e+07	9.51415e+07	9.52794e+07	4.55082e+07	4.41095e+07	5.35591e+07	6.05538e+07	6.51408e+07	5.98719e+07	4.96576e+07	6.51323e+07	2.78034e+07	6.932e+06	2.04845e+07	1.16109e+07	1.89629e+08	1.81943e+08	1.58662e+08	1.62855e+08	1	0.508475	1	1.57405	0.5783	0.0123216	0.921532	0.372652	0.612728	1.0847	0.407797	0.582704	0.302295	0.244943	0.00540084	3.13504
	DVAMHIAAINPK	777	20130320_UON_A2	23	777	556	640.341	27.1557	1	1.46583e+07	6.32358e+07	5.66441e+07	5.49654e+07	3.97647e+07	3.51768e+07	6.3794e+07	4.51462e+07	3.61044e+07	3.41082e+07	3.6184e+07	3.99483e+07	4.21257e+07	4.15697e+07	3.7092e+07	3.89603e+07	6.38457e+06	5.86301e+06	1.97362e+06	3.46263e+06	9.6672e+07	4.37092e+07	2.3335e+07	1.36678e+08	1	0.933042	1	0.970333	0.717825	0.91647	0.772254	0.411743	0.40185	0.84298	0.442776	0.550183	0.0933166	0.0872076	0.0295908	1.58516
	EENFADEVK	1513	20130320_UON_A2	24	1513	404	540.743	19.6895	1	2.68187e+07	4.98211e+07	4.30643e+07	4.90991e+07	5.21714e+07	5.28167e+07	6.78453e+07	6.3361e+07	3.55394e+07	3.49314e+07	3.8526e+07	4.85452e+07	4.76049e+07	5.05027e+07	4.01181e+07	5.07976e+07	1.25027e+07	3.07153e+06	9.62418e+06	4.0764e+06	1.35823e+08	1.23547e+08	1.06465e+08	1.33668e+08	1	0.506759	1	1.39923	0.53916	0.0473002	0.933288	0.385888	0.669652	1.11978	0.401543	0.437021	0.173426	0.150567	0.00375852	2.95908
	IAAEGLVHVETK	3187	20130320_UON_A2	25	3187	490	633.852	21.405	1	1.94614e+07	4.49618e+07	4.15117e+07	4.41258e+07	6.4815e+07	5.35689e+07	6.30125e+07	5.78985e+07	2.5645e+07	2.47972e+07	2.88811e+07	3.37588e+07	3.34035e+07	3.41125e+07	2.91688e+07	3.26167e+07	8.93079e+06	5.79399e+06	7.10249e+06	7.17855e+06	1.12274e+08	1.0413e+08	1.05628e+08	1.23502e+08	1	0.646418	1	1.59465	0.651248	0.0271791	0.753576	0.351785	0.227948	0.861662	0.336907	0.457956	0.193294	0.09679	0.0148899	2.96903
	IGVLTVVEGSTDEEAAR	526	20130320_UON_A2	28	526	262	873.445	33.8968	1	4.0808e+07	8.91741e+07	9.84701e+07	8.5725e+07	8.65965e+07	5.77747e+07	1.00516e+08	1.14403e+08	5.45981e+07	5.01401e+07	4.50468e+07	5.65633e+07	6.22189e+07	5.41446e+07	5.30476e+07	6.18225e+07	1.33108e+07	4.46882e+06	6.72679e+06	3.18644e+06	1.855e+08	1.57032e+08	1.13384e+08	2.10624e+08	1	0.655092	1	1.14359	0.68261	0.546685	0.65679	0.280338	0.125381	0.735997	0.303295	0.205356	0.0881441	0.0862003	0.0101867	2.12154
	IGVLTVVEGSTDEEAARDVAMHIAAINPK	5386	20130320_UON_A2	13	5386	718	752.385	40.3582	1	3.55201e+06	2.10234e+07	1.08487e+07	1.61384e+07	2.8406e+07	1.96223e+07	2.2237e+07	1.94632e+07	5.06517e+06	3.50497e+06	3.36149e+06	4.83582e+06	1.32889e+07	1.3401e+07	1.09058e+07	1.20948e+07	7.14767e+06	1.00433e+07	5.04369e+06	3.27974e+06	5.79805e+07	5.16385e+07	4.4978e+07	5.46009e+07	1	1.16129	1	1.74019	1.33475	0.0799196	0.325187	0.257312	0.101808	0.963696	0.65043	0.909149	0.494826	0.513072	0.182234	4.05718
	NEGFQELVK	137	20130320_UON_A2	34	137	149	532.272	27.3827	1	5.80267e+07	1.02804e+08	7.40241e+07	8.52565e+07	1.41928e+08	1.29192e+08	1.45643e+08	1.29998e+08	5.26234e+07	4.91156e+07	5.41487e+07	6.31768e+07	7.19714e+07	6.07232e+07	6.05129e+07	7.142e+07	3.71586e+07	1.76784e+07	2.86076e+07	2.35483e+07	2.76708e+08	2.5452e+08	2.74785e+08	3.32131e+08	1	0.471139	1	1.70803	0.506553	0.00485776	0.684337	0.236058	0.0698476	0.826672	0.274713	0.241683	0.334236	0.181862	0.00614599	3.55546
	NPDVTVEAFLK	2276	20130320_UON_A2	23	2276	643	616.827	35.021	1	1.75599e+07	3.72462e+07	3.36822e+07	2.82372e+07	3.5563e+07	3.4955e+07	4.78079e+07	4.35598e+07	2.48068e+07	2.5186e+07	2.44274e+07	3.27443e+07	2.76601e+07	3.4893e+07	2.31035e+07	3.07266e+07	7.66737e+06	3.15343e+06	6.17701e+06	3.43988e+06	9.11436e+07	1.00224e+08	7.24176e+07	8.70809e+07	1	0.588579	1	1.38689	0.622963	0.0821549	0.91809	0.406601	0.638703	0.997069	0.463894	0.986942	0.175092	0.126335	0.00887296	3.00591
	QQALNEGKPENIVEK	4254	20130320_UON_A2	24	4254	2128	848.943	15.6152	1	2.84776e+06	8.21859e+06	8.10247e+06	6.75748e+06	1.35824e+07	1.43354e+07	1.44725e+07	1.34892e+07	5.86115e+06	6.46942e+06	8.00985e+06	6.79471e+06	8.95994e+06	1.00903e+07	8.71887e+06	1.1112e+07	2.97277e+06	1.72587e+06	2.66929e+06	2.2752e+06	3.35178e+07	3.19774e+07	3.41003e+07	3.19552e+07	1	0.775015	1	2.15532	0.913235	0.00800591	1.04663	0.545099	0.832632	1.49968	0.751424	0.0757312	0.371944	0.227222	0.0447393	5.07402
	REENFADEVK	1351	20130320_UON_A2	26	1351	754	618.793	14.6505	1	1.15439e+07	2.73161e+07	2.28191e+07	2.47313e+07	3.63441e+07	4.07872e+07	4.09009e+07	3.7499e+07	1.71071e+07	1.83074e+07	2.20273e+07	1.88983e+07	2.76304e+07	2.40713e+07	2.095e+07	2.69762e+07	9.75023e+06	2.66958e+06	9.94005e+06	7.12178e+06	7.93136e+07	8.38854e+07	9.20532e+07	7.49609e+07	1	0.643845	1	1.79991	0.686533	0.0114287	0.883458	0.381538	0.53095	1.15296	0.512722	0.43212	0.341181	0.266645	0.018318	3.82145
	TDNDAFGAYLHMGGR	3104	20130320_UON_A2	21	3104	2267	542.242	32.7239	1	4.66922e+06	1.6118e+07	1.33146e+07	1.35861e+07	1.02699e+07	1.03846e+07	1.69606e+07	1.261e+07	9.39277e+06	8.03616e+06	8.12027e+06	1.01379e+07	1.13798e+07	1.26435e+07	8.90848e+06	1.27093e+07	2.34631e+06	2.21438e+06	492106	798745	2.59511e+07	1.40436e+07	6.92608e+06	3.76654e+07	1	0.838327	1	1.05321	0.7038	0.838053	0.748347	0.399323	0.318346	0.957079	0.550185	0.856991	0.122705	0.131429	0.0227369	1.77374
	YEVGEGMEK	1653	20130320_UON_A2	25	1653	684	521.229	16.4377	1	1.43848e+07	4.91785e+07	4.62774e+07	4.35072e+07	2.44611e+07	2.51178e+07	4.39263e+07	3.5214e+07	3.12944e+07	3.22445e+07	4.09561e+07	4.44528e+07	4.4705e+07	4.42493e+07	3.56028e+07	4.80892e+07	6.83881e+06	4.8624e+06	1.35242e+06	2.22422e+06	8.48643e+07	3.43903e+07	1.88158e+07	8.57997e+07	1	0.841752	1	0.839393	0.594538	0.538468	0.971307	0.57794	0.905509	1.12585	0.612672	0.603221	0.0996287	0.107291	0.0220307	1.45988
	YLQEICAVDQDFVK+Carbamidomethyl(6)	1823	20130320_UON_A2	23	1823	1490	864.415	35.2843	1	1.26273e+07	1.14442e+07	8.33999e+06	8.76761e+06	1.94648e+07	2.17568e+07	2.82163e+07	2.62457e+07	9.41811e+06	8.85003e+06	9.65104e+06	1.39171e+07	9.30157e+06	1.03519e+07	8.00115e+06	9.48825e+06	4.32803e+06	1.16446e+06	3.65833e+06	1.5636e+06	4.7302e+07	5.64805e+07	3.7481e+07	5.43445e+07	1	0.403094	1	2.32359	0.858459	0.00260152	1.01596	0.431069	0.919599	0.901982	0.276103	0.4253	0.260191	0.203095	0.0014072	4.75017
	YVSSEQVSEEEINHER	511	20130320_UON_A2	35	511	150	645.626	18.1233	1	4.16732e+07	1.04335e+08	9.12703e+07	8.9464e+07	1.24516e+08	1.21254e+08	1.32068e+08	1.31305e+08	6.49058e+07	6.52003e+07	7.40658e+07	8.32621e+07	9.16306e+07	8.79616e+07	7.7382e+07	9.17257e+07	3.18595e+07	1.24777e+07	2.19086e+07	1.66188e+07	2.71623e+08	2.3307e+08	2.42634e+08	2.86503e+08	1	0.67296	1	1.55824	0.588737	0.0426249	0.879694	0.402626	0.536791	1.0672	0.441845	0.721392	0.253608	0.187821	0.0169829	3.16405
										3.26233e+08	7.39415e+08	6.51855e+08	6.52607e+08	8.07089e+08	7.53821e+08	9.4716e+08	8.84862e+08	4.49713e+08	4.36321e+08	4.81689e+08	5.61546e+08	5.98818e+08	5.79527e+08	4.95779e+08	6.03711e+08	1.9159e+08	8.6959e+07	1.36528e+08	9.83276e+07	1.8155e+09	1.58435e+09	1.44817e+09	1.95035e+09
EFTU_STAA1 Elongation factor Tu OS=Staphylococcus aureus (strain Mu3 / ATCC 700698) GN=tuf PE=3 SV=1	AEVYVLSK	242	20130320_UON_A2	43	242	43	454.756	20.9427	1	7.86579e+07	2.28541e+08	1.90824e+08	1.82368e+08	2.2504e+08	2.5444e+08	2.73303e+08	2.74276e+08	1.79101e+08	1.82178e+08	1.98502e+08	2.34781e+08	1.95824e+08	1.98484e+08	1.60046e+08	2.11792e+08	7.6716e+07	1.84262e+07	6.38998e+07	3.17783e+07	4.81316e+08	5.01996e+08	4.50484e+08	4.93666e+08	1	0.754618	1	1.50951	0.704986	0.0677608	1.1678	0.590853	0.455833	1.12604	0.55494	0.564516	0.280457	0.265557	0.0242045	2.83287
	AEVYVLSKDEGGR	1874	20130320_UON_A2	22	1874	861	474.91	17.8002	1	1.47465e+06	1.43436e+07	1.23899e+07	1.67724e+07	5.46313e+07	4.29171e+07	3.44664e+07	3.30607e+07	7.65722e+06	8.784e+06	9.7619e+06	8.5317e+06	1.3416e+07	8.64725e+06	1.31743e+07	1.05945e+07	1.33761e+07	1.93303e+07	9.9791e+06	1.84896e+07	8.15701e+07	5.57706e+07	1.02462e+08	1.09782e+08	1	1.20156	1	3.66993	3.08653	0.00348917	0.772218	0.540935	0.505007	1.01893	0.8138	0.955472	1.36003	1.20954	0.360313	7.7719
	DSDKPFMMPVEDVFSITGR	5732	20130320_UON_A2	22	5732	2015	1086.01	42.0685	1	566943	2.79718e+07	1.964e+07	1.70472e+07	6.35579e+06	5.81327e+06	1.43604e+07	5.74973e+06	8.07941e+06	6.55946e+06	6.33187e+06	8.25799e+06	1.62323e+07	2.25002e+07	1.30197e+07	1.67012e+07	1.18678e+06	4.36697e+06	71949.1	191719	2.77239e+07	5.67111e+06	1.47309e+06	3.23696e+07	1	1.40821	1	0.494883	0.606173	0.252781	0.448115	0.376954	0.214945	1.04948	0.980958	0.901173	0.0891887	0.185756	0.0792676	1.03084
	GITINTSHIEYQTDKR	9894	20130320_UON_A2	24	9894	2540	938.478	21.2113	1	1.22111e+06	8.07278e+06	5.15606e+06	5.59959e+06	1.44751e+07	1.06745e+07	1.22927e+07	1.08997e+07	3.4488e+06	2.71531e+06	2.84997e+06	3.52241e+06	4.40444e+06	3.9632e+06	3.78029e+06	3.84863e+06	1.79734e+06	1.57551e+06	1.28956e+06	1.24743e+06	3.59487e+07	2.90992e+07	3.02295e+07	3.58603e+07	1	1.13105	1	2.41113	1.71198	0.00813407	0.625276	0.435538	0.277692	0.797852	0.507174	0.527241	0.294762	0.218228	0.0875869	6.54068
	GQVLAAPGSITPHTEFK	91	20130320_UON_A2	24	91	141	876.963	28.4026	1	2.72153e+07	1.14249e+08	9.7599e+07	9.06373e+07	1.28773e+08	1.40141e+08	1.91416e+08	1.53674e+08	8.35996e+07	8.50121e+07	7.59079e+07	9.31509e+07	8.02254e+07	9.34802e+07	6.96572e+07	8.34355e+07	2.91414e+07	1.36085e+07	1.71453e+07	1.58128e+07	2.53552e+08	2.00381e+08	1.7848e+08	3.52898e+08	1	0.924869	1	1.86231	1.19179	0.0260527	1.02417	0.559318	0.924217	0.991198	0.57744	0.972656	0.229627	0.190677	0.0423683	2.98851
	HYAHVDCPGHADYVK+Carbamidomethyl(7)	5794	20130320_UON_A2	18	5794	4168	884.892	12.8395	1	451414	2.97085e+06	3.32656e+06	2.16666e+06	4.84154e+06	4.61654e+06	6.69689e+06	4.04488e+06	901265	832440	1.08978e+06	1.50955e+06	2.53045e+06	2.16548e+06	2.61103e+06	2.15062e+06	893024	761002	626309	510308	1.33981e+07	7.99411e+06	6.64658e+06	7.94027e+06	1	1.14897	1	2.2657	1.81668	0.017094	0.486012	0.415734	0.170718	1.0608	0.717365	0.847698	0.313011	0.254163	0.0955245	4.03557
	ILELMEAVDTYIPTPER	557	20130320_UON_A2	42	557	226	995.507	43.646	1	5.53731e+06	1.10292e+08	8.83464e+07	8.20246e+07	8.71073e+07	7.39557e+07	1.20104e+08	8.43953e+07	3.91041e+07	3.46673e+07	3.12173e+07	3.93735e+07	7.00817e+07	8.8659e+07	6.61617e+07	8.58596e+07	1.59391e+07	2.02928e+07	5.83968e+06	5.39074e+06	2.29269e+08	1.22639e+08	6.85146e+07	2.36992e+08	1	1.2759	1	1.27729	1.09387	0.469258	0.504409	0.376296	0.218075	1.08582	0.849548	0.809092	0.165836	0.209711	0.0775434	2.29704
	NGDSVAQSYDMIDNAPEEK	1385	20130320_UON_A2	21	1385	1027	1041.95	30.2284	1	6.20722e+06	3.75735e+07	3.48619e+07	3.38223e+07	1.16291e+07	1.06644e+07	3.16682e+07	2.38393e+07	2.78046e+07	2.84767e+07	2.86769e+07	3.77763e+07	3.1867e+07	3.11568e+07	2.5057e+07	3.28728e+07	2.84594e+06	2.02233e+06	422588	394035	4.4448e+07	1.4421e+07	3.14504e+06	6.50183e+07	1	1.04504	1	0.691781	0.721206	0.373256	1.09131	0.738934	0.757793	1.07548	0.687344	0.795264	0.0505481	0.0696984	0.0354007	1.12953
	NMITGAAQMDGGILVVSAADGPMPQTR+Oxidation(2)	3239	20130320_UON_A2	19	3239	1853	906.443	35.7554	1	1.08964e+06	1.49045e+07	1.09159e+07	1.11695e+07	1.67716e+07	1.72528e+07	1.90891e+07	1.3711e+07	7.65938e+06	7.47786e+06	6.66781e+06	8.08759e+06	1.13396e+07	1.30047e+07	8.92122e+06	1.18608e+07	2.61862e+06	4.95891e+06	2.63624e+06	2.73109e+06	3.53772e+07	3.7486e+07	3.42941e+07	3.80869e+07	1	1.24131	1	1.75487	1.32368	0.0879933	0.785006	0.549682	0.539251	1.18505	0.916226	0.60165	0.339943	0.331737	0.121639	3.81423
	NVGVPALVVFLNK	86	20130320_UON_A2	43	86	18	685.41	41.0479	1	1.05668e+08	4.28943e+08	3.40027e+08	3.16256e+08	4.33779e+08	4.59871e+08	5.00204e+08	4.50453e+08	2.61156e+08	2.1655e+08	2.2671e+08	2.55612e+08	3.21784e+08	3.30137e+08	2.68705e+08	3.37134e+08	1.25668e+08	5.0781e+07	1.07742e+08	6.15807e+07	9.17451e+08	9.8834e+08	8.11111e+08	8.72304e+08	1	0.919745	1	1.54867	0.807004	0.0946545	0.806141	0.443741	0.463438	1.05615	0.59025	0.825791	0.290347	0.25435	0.0495886	3.01388
	VDMVDDEELLELVEMEVR	5602	20130320_UON_A2	20	5602	4399	1082.01	45.8424	1	14700.6	3.16192e+06	3.85614e+06	2.30909e+06	2.63606e+06	1.15067e+06	1.99881e+06	904879	410593	739538	622332	482953	2.48376e+06	5.29986e+06	2.96029e+06	3.25196e+06	295219	550083	257354	160279	7.89733e+06	1.4454e+06	389053	4.59272e+06	1	1.43144	1	0.716176	0.853021	0.510908	0.241431	0.235493	0.123801	1.49819	1.60393	0.309882	0.135191	0.167943	0.0937952	1.53337
	VGEEVEIIGLHDTSK	95	20130320_UON_A2	24	95	104	813.42	29.621	1	3.18871e+07	1.37772e+08	1.28033e+08	1.11009e+08	1.72164e+08	1.37353e+08	1.70042e+08	1.85727e+08	9.8502e+07	8.62285e+07	9.63603e+07	1.1642e+08	1.04793e+08	9.56443e+07	9.64238e+07	1.05041e+08	3.34939e+07	2.83184e+07	1.9337e+07	1.44008e+07	3.00341e+08	2.64573e+08	2.31171e+08	3.97502e+08	1	0.942428	1	1.6278	0.967916	0.0694915	0.972618	0.58123	0.916769	0.983363	0.513674	0.94835	0.233789	0.194474	0.0451936	2.92044
										2.59991e+08	1.1288e+09	9.34976e+08	8.71181e+08	1.1582e+09	1.15885e+09	1.37564e+09	1.24074e+09	7.17424e+08	6.60221e+08	6.84698e+08	8.07506e+08	8.54981e+08	8.93141e+08	7.30517e+08	9.04543e+08	3.03972e+08	1.64992e+08	2.29247e+08	1.52688e+08	2.42829e+09	2.22982e+09	1.9184e+09	2.64701e+09
G3P1_STAAC Glyceraldehyde_3_phosphate dehydrogenase 1 OS=Staphylococcus aureus (strain COL) GN=gapA1 PE=3 SV=1	AAAENIIPNSTGAAK	92	20130320_UON_A2	43	92	26	714.375	21.1364	1	4.06233e+07	3.41011e+08	2.16555e+08	2.20323e+08	3.65435e+08	3.65646e+08	3.613e+08	3.68101e+08	1.69368e+08	1.82397e+08	1.83624e+08	2.10157e+08	2.68574e+08	2.51993e+08	1.89877e+08	2.34916e+08	8.01113e+07	8.88284e+07	6.71429e+07	7.70408e+07	7.80117e+08	6.87486e+08	8.46037e+08	9.3801e+08	1	1.20878	1	1.78431	1.0922	0.0806587	0.910856	0.634125	0.788517	1.15497	0.863653	0.650713	0.382551	0.274937	0.133373	3.97263
	FTGEVEVVDGGFR	132	20130320_UON_A2	36	132	57	706.343	32.2021	1	3.35633e+07	1.89922e+08	1.33279e+08	1.30053e+08	2.68342e+08	2.45967e+08	2.96109e+08	2.60066e+08	1.16229e+08	1.08606e+08	8.87407e+07	1.15045e+08	1.41606e+08	1.46358e+08	1.09901e+08	1.33519e+08	5.29255e+07	2.06464e+07	3.94449e+07	2.85611e+07	4.86061e+08	5.10609e+08	4.06243e+08	5.66808e+08	1	1.0661	1	2.19895	1.34568	0.0158463	0.880455	0.573883	0.687633	1.09155	0.71487	0.758598	0.290824	0.270051	0.0733378	4.04612
	IQEVEGLEVVAVNDLTDDDMLAHLLK	1942	20130320_UON_A2	21	1942	2362	960.49	45.3905	1	374930	1.03312e+07	8.78102e+06	5.07607e+06	7.98761e+06	6.16092e+06	9.10239e+06	5.50685e+06	433577	852596	395818	639590	4.5024e+06	7.82815e+06	4.84132e+06	6.99469e+06	1.04087e+06	668593	210062	987197	3.55582e+07	1.83522e+07	9.07606e+06	2.29257e+07	1	1.44323	1	1.17077	1.11383	0.681383	0.0945146	0.10252	0.0868055	0.983853	0.974386	0.968601	0.118336	0.147535	0.0916983	3.4976
	KVLISAPATGDLK	2158	20130320_UON_A2	23	2158	710	656.893	22.754	1	3.80404e+06	3.2441e+07	2.53815e+07	2.51809e+07	4.93715e+07	5.11396e+07	4.43021e+07	4.37726e+07	1.73264e+07	1.63441e+07	1.66773e+07	1.90151e+07	2.29705e+07	2.21922e+07	1.8648e+07	1.88556e+07	7.02869e+06	8.31002e+06	6.11545e+06	7.19759e+06	9.36869e+07	7.77832e+07	8.93106e+07	9.79105e+07	1	1.14279	1	2.17246	1.41036	0.0217137	0.799043	0.511332	0.533392	0.952295	0.647137	0.879324	0.330061	0.230085	0.100424	4.13203
	QDVTVEQVNEAMK	157	20130320_UON_A2	23	157	233	745.858	27.2139	1	1.13546e+07	1.26286e+08	1.04644e+08	9.55666e+07	6.07269e+07	6.61551e+07	1.22199e+08	8.07857e+07	7.75546e+07	7.58607e+07	7.21182e+07	8.95318e+07	8.6745e+07	7.85657e+07	7.69499e+07	8.71847e+07	1.50662e+07	1.70034e+07	5.13087e+06	6.24276e+06	1.78979e+08	7.68576e+07	4.1745e+07	2.8292e+08	1	1.19375	1	0.976365	0.912022	0.947586	0.932554	0.645742	0.836916	0.975117	0.645475	0.939038	0.128587	0.148303	0.0604376	1.71821
	SFSEPDASKLPWK	355	20130320_UON_A2	24	355	339	746.374	30.4749	1	5.51152e+06	5.73839e+07	4.6187e+07	5.04451e+07	8.90116e+07	8.37149e+07	1.02291e+08	7.528e+07	3.13992e+07	2.62449e+07	2.49318e+07	2.77106e+07	4.55109e+07	3.5281e+07	4.14867e+07	3.67418e+07	1.59562e+07	1.01085e+07	1.25906e+07	9.15338e+06	1.59266e+08	1.33261e+08	1.32133e+08	2.04954e+08	1	1.17214	1	2.19585	1.57086	0.018538	0.691333	0.475196	0.370521	0.996821	0.701123	0.992134	0.299689	0.251792	0.0956759	3.94675
	VAAWYDNEMSYTAQLVR	7755	20130320_UON_A2	22	7755	2251	1008.97	38.0348	1	397352	1.9265e+07	1.36794e+07	1.13618e+07	1.04181e+07	1.08589e+07	1.66579e+07	1.21292e+07	3.79212e+06	4.70134e+06	2.9356e+06	4.19264e+06	1.06068e+07	1.22601e+07	8.64817e+06	1.14781e+07	1.80675e+06	3.05176e+06	1.79133e+06	1.0445e+06	2.91399e+07	1.96837e+07	9.76503e+06	2.76788e+07	1	1.41633	1	1.11991	1.04854	0.766928	0.34945	0.314217	0.163198	0.961738	0.820159	0.9218	0.172119	0.196335	0.100695	1.92976
	VAINGFGR	1241	20130320_UON_A2	20	1241	442	417.233	22.0243	1	5.69787e+06	4.10886e+07	3.46536e+07	3.53381e+07	6.66615e+07	6.70556e+07	6.87363e+07	6.47081e+07	2.12267e+07	2.49771e+07	2.25374e+07	2.86192e+07	3.24096e+07	3.09258e+07	1.98766e+07	3.04372e+07	1.28378e+07	7.84436e+06	1.1018e+07	9.50204e+06	1.39038e+08	1.19991e+08	1.37268e+08	1.65115e+08	1	1.09117	1	2.28777	1.30483	0.0174156	0.833721	0.566136	0.589419	0.973206	0.727985	0.931094	0.352825	0.265487	0.0971617	4.8075
	VIPEIDGKLDGGAQR	6040	20130320_UON_A2	19	6040	2951	784.421	26.5317	1	377304	4.6709e+06	2.41388e+06	3.48121e+06	1.34978e+07	1.18271e+07	7.95541e+06	6.61122e+06	1.52559e+06	1.60159e+06	1.79253e+06	1.68078e+06	3.57282e+06	2.45411e+06	2.7989e+06	1.8411e+06	2.64561e+06	7.69803e+06	3.26602e+06	6.22539e+06	1.9495e+07	1.26265e+07	3.84975e+07	3.20214e+07	1	1.33245	1	3.64529	3.60799	0.0126001	0.603153	0.443557	0.319375	0.974745	0.913429	0.947258	1.81253	2.08591	0.194403	9.37929
	VLISAPATGDLK	6	20130320_UON_A2	24	6	28	592.845	28.7068	1	4.74814e+07	3.13437e+08	2.31359e+08	2.11396e+08	3.90087e+08	3.51395e+08	4.08566e+08	3.56713e+08	1.61288e+08	1.69677e+08	1.57757e+08	1.88973e+08	2.40903e+08	2.34534e+08	1.89147e+08	1.90862e+08	8.06094e+07	7.91758e+07	6.62539e+07	5.90109e+07	6.88628e+08	6.70839e+08	6.52167e+08	8.47934e+08	1	1.10906	1	1.87484	1.17549	0.047227	0.843248	0.537079	0.612889	1.06442	0.728015	0.834596	0.354684	0.2485	0.101829	3.55813
	VLNDDFGLVEGLMTTIHAYTGDQNTQDAPHR	1318	20130320_UON_A2	25	1318	522	857.908	44.8573	1	70973.1	4.24288e+07	1.86138e+07	1.9429e+07	2.29638e+07	1.47507e+07	2.52537e+07	1.55659e+07	967847	764399	510256	667112	2.43144e+07	2.53225e+07	1.11192e+07	2.73602e+07	1.48205e+06	3.68291e+06	462364	862265	9.17258e+07	6.79609e+07	3.42457e+07	1.12326e+08	1	1.72267	1	0.975062	1.10118	0.958788	0.0361251	0.0406242	0.11115	1.09403	1.30898	0.850459	0.0805733	0.140732	0.122067	3.80244
	VPVATGSLTELTVVLEK	325	20130320_UON_A2	38	325	88	878.504	39.7413	1	1.95884e+07	1.74219e+08	1.576e+08	1.36552e+08	2.14835e+08	1.79101e+08	2.32698e+08	2.22083e+08	8.51774e+07	9.23595e+07	8.0451e+07	9.1535e+07	1.26755e+08	1.31468e+08	1.06315e+08	1.33501e+08	3.53139e+07	1.64158e+07	2.50589e+07	1.36541e+07	3.45868e+08	3.31286e+08	2.55788e+08	2.86332e+08	1	1.14741	1	1.73932	1.18836	0.0767635	0.716294	0.45705	0.396052	1.02066	0.68765	0.947691	0.185349	0.186368	0.064243	2.49872
										1.68845e+08	1.35249e+09	9.93148e+08	9.44203e+08	1.55934e+09	1.45377e+09	1.69517e+09	1.51132e+09	6.86288e+08	7.04387e+08	6.52472e+08	7.77767e+08	1.00847e+09	9.79184e+08	7.79609e+08	9.13692e+08	3.06824e+08	2.63434e+08	2.38485e+08	2.19482e+08	3.04756e+09	2.72674e+09	2.65228e+09	3.58494e+09
KPYK_STAA3 Pyruvate kinase OS=Staphylococcus aureus (strain USA300) GN=pyk PE=3 SV=1	ALGLITEENGITSPSAIVGLEK	6467	20130320_UON_A2	24	6467	1550	1106.6	39.053	1	1.2364e+06	7.94848e+06	5.00648e+06	5.29801e+06	9.37356e+06	9.66253e+06	9.85568e+06	8.61605e+06	3.98673e+06	4.47072e+06	4.70443e+06	4.68675e+06	8.08528e+06	7.23501e+06	4.76465e+06	6.68019e+06	1.45651e+06	1.42914e+06	1.20254e+06	1.20618e+06	2.17831e+07	1.77929e+07	1.60565e+07	1.85379e+07	1	1.13365	1	1.92453	1.20264	0.0444165	0.915813	0.587713	0.786794	1.37332	1.06749	0.299428	0.271654	0.182331	0.0823161	3.80568
	DGIIELER	5743	20130320_UON_A2	20	5743	1194	472.754	30.1183	1	4.14426e+06	2.46496e+07	2.14193e+07	1.81128e+07	2.18746e+07	1.97281e+07	2.79001e+07	2.63481e+07	2.41099e+07	2.50459e+07	2.226e+07	2.67363e+07	2.34797e+07	2.12161e+07	1.85626e+07	2.48838e+07	4.33501e+06	1.30811e+06	3.74218e+06	1.64027e+06	4.15342e+07	4.18185e+07	2.85008e+07	4.72092e+07	1	1.05708	1	1.40285	0.964348	0.23226	1.43653	0.868594	0.197022	1.29002	0.843686	0.360002	0.161367	0.173474	0.0483818	2.32799
	GNEVIVSMNEVEGTPEK	5778	20130320_UON_A2	21	5778	2557	916.437	30.8842	1	1.27988e+06	1.3433e+07	1.14854e+07	1.09759e+07	7.47888e+06	8.13543e+06	1.59179e+07	8.9239e+06	1.0621e+07	1.19611e+07	1.00107e+07	1.21189e+07	1.30976e+07	1.28592e+07	1.02178e+07	1.23413e+07	1.73174e+06	1.41171e+06	472666	524813	1.79723e+07	8.5868e+06	4.46348e+06	2.57711e+07	1	1.17207	1	1.08828	1.05894	0.815669	1.20276	0.815494	0.542307	1.3051	0.906077	0.378901	0.111393	0.133443	0.0551901	1.52777
	GSVVGTTLVAETVK	1691	20130320_UON_A2	24	1691	1018	680.884	30.2824	1	7.6554e+06	2.92927e+07	2.04468e+07	2.10583e+07	2.61818e+07	2.45733e+07	3.22265e+07	3.16013e+07	2.15277e+07	2.36732e+07	2.23852e+07	2.60984e+07	2.41609e+07	2.693e+07	1.93874e+07	2.70742e+07	5.67117e+06	1.74487e+06	5.10283e+06	2.48893e+06	5.15676e+07	5.46556e+07	4.03136e+07	5.78479e+07	1	0.911046	1	1.46053	0.861036	0.135507	1.19414	0.64546	0.461387	1.24345	0.749627	0.378206	0.191296	0.185354	0.0350914	2.60518
	GVNLPGVR	6150	20130320_UON_A2	24	6150	1260	406.241	22.2805	1	3.17193e+06	2.464e+07	1.29022e+07	1.74569e+07	2.76599e+07	2.60674e+07	2.75928e+07	2.42888e+07	1.0485e+07	9.37483e+06	9.79474e+06	1.19291e+07	1.69535e+07	1.57136e+07	9.76261e+06	1.18115e+07	5.43225e+06	5.4722e+06	5.09075e+06	4.75704e+06	5.17249e+07	4.58155e+07	5.85792e+07	5.93966e+07	1	1.23628	1	1.81549	1.23152	0.0756716	0.714852	0.518889	0.42558	0.932443	0.806615	0.848158	0.356745	0.243518	0.128775	3.70487
	IENQEGIDNIAEILEVSDGLMVAR	9079	20130320_UON_A2	20	9079	4342	1314.66	45.8137	1	95287.1	4.68539e+06	2.37168e+06	1.47975e+06	1.94807e+06	1.64869e+06	2.13233e+06	1.15848e+06	821151	802055	821661	945572	1.70198e+06	4.47512e+06	2.2061e+06	1.84974e+06	159960	715545	53683.2	87150	4.02699e+06	2.55244e+06	1.0673e+06	4.7243e+06	1	1.78655	1	0.797903	0.909782	0.686029	0.392771	0.381409	0.267162	1.18545	1.65917	0.743743	0.117739	0.249205	0.141702	1.43314
	IHLVGDEIANGQGIGR	8016	20130320_UON_A2	20	8016	4156	824.939	28.4878	1	528654	4.07635e+06	2.61226e+06	2.76155e+06	4.08393e+06	4.01467e+06	5.20445e+06	4.09048e+06	1.9846e+06	1.99884e+06	1.93948e+06	2.28259e+06	3.10917e+06	2.96545e+06	1.97602e+06	2.53994e+06	1.00117e+06	900827	679763	666034	8.20113e+06	6.69285e+06	5.64195e+06	1.35024e+07	1	1.1757	1	1.74305	1.25383	0.0798762	0.822293	0.546	0.58923	1.06131	0.827849	0.854097	0.325469	0.257788	0.104696	3.41106
	IVAILLDTK	4386	20130320_UON_A2	24	4386	1408	493.316	32.981	1	3.9323e+06	2.7456e+07	1.97189e+07	1.62579e+07	2.17764e+07	1.91537e+07	2.57634e+07	2.6017e+07	1.34273e+07	1.15567e+07	1.06015e+07	1.29732e+07	1.89404e+07	2.27751e+07	1.59123e+07	2.08754e+07	4.85215e+06	1.24528e+06	4.18638e+06	1.60244e+06	3.89323e+07	4.41317e+07	2.69965e+07	4.18206e+07	1	1.16343	1	1.37624	0.997227	0.293068	0.720829	0.49642	0.409381	1.16534	0.851821	0.618546	0.176445	0.210326	0.063762	2.2546
	IVCTIGPASESEEMIEK+Carbamidomethyl(3)	2445	20130320_UON_A2	23	2445	1595	946.949	30.7755	1	2.78838e+06	1.74667e+07	1.49962e+07	1.64285e+07	1.6236e+07	1.68379e+07	2.84289e+07	1.81993e+07	1.41792e+07	1.7183e+07	1.2572e+07	1.60352e+07	1.75708e+07	1.83866e+07	1.32649e+07	1.71023e+07	3.69854e+06	5.8099e+06	1.05129e+06	1.76611e+06	4.19468e+07	1.70593e+07	1.08131e+07	5.78322e+07	1	1.05726	1	1.54223	1.25862	0.16854	1.1604	0.770821	0.595935	1.28337	0.85441	0.371555	0.238504	0.291342	0.0580858	2.47004
	KGVNLPGVR	9078	20130320_UON_A2	22	9078	2726	470.288	15.5716	1	1.32398e+06	9.37867e+06	7.56854e+06	7.29998e+06	9.62595e+06	6.08747e+06	1.07578e+07	1.11214e+07	6.2077e+06	6.09711e+06	6.79298e+06	6.95955e+06	1.03478e+07	8.31969e+06	7.84386e+06	9.41454e+06	1.89431e+06	1.83377e+06	1.11204e+06	828416	2.31917e+07	1.76237e+07	1.67895e+07	2.48391e+07	1	1.09593	1	1.47012	1.16491	0.208863	1.01901	0.624994	0.949299	1.40494	0.945597	0.239304	0.221677	0.204291	0.0639749	3.2241
	KSTDALLNNAVATAVETGR	9663	20130320_UON_A2	24	9663	3768	966.009	32.8325	1	511539	5.72826e+06	3.38509e+06	4.05946e+06	5.88685e+06	6.07652e+06	7.17192e+06	5.20573e+06	3.39455e+06	3.10146e+06	3.04636e+06	3.79316e+06	4.62448e+06	5.02799e+06	3.37486e+06	3.74516e+06	931081	1.40845e+06	831271	801118	1.2209e+07	1.06717e+07	9.85936e+06	1.55935e+07	1	1.27177	1	1.77875	1.36938	0.086535	0.974509	0.719703	0.941641	1.22567	1.00285	0.54225	0.290253	0.267142	0.110791	3.53203
	THNMKDGIIELER	6947	20130320_UON_A2	1	6947	1876	778.406	21.1245	1	3.74972e+06	1.38986e+07	1.00552e+07	1.01136e+07	1.72271e+07	1.63098e+07	1.75187e+07	1.69906e+07	7.16011e+06	7.03144e+06	7.53035e+06	9.27729e+06	9.48273e+06	9.77691e+06	9.04641e+06	1.13415e+07	3.9241e+06	3.04726e+06	3.19329e+06	3.23832e+06	3.31673e+07	2.96818e+07	3.70807e+07	4.14177e+07	1	0.889914	1	1.79935	0.855134	0.0358958	0.819713	0.474746	0.483139	1.0484	0.572183	0.844642	0.354416	0.199039	0.0617619	3.73766
	VIVTNSIDETFVPYVEK	3304	20130320_UON_A2	21	3304	1493	977.009	37.2424	1	3.98761e+06	1.74227e+07	1.49152e+07	1.1829e+07	1.55695e+07	1.68311e+07	1.98297e+07	1.89572e+07	1.3211e+07	1.33487e+07	1.35983e+07	1.45034e+07	1.56368e+07	1.6717e+07	1.12379e+07	1.47557e+07	3.33414e+06	1.06259e+06	3.03364e+06	1.25316e+06	3.79165e+07	3.93538e+07	2.78692e+07	3.00947e+07	1	0.969302	1	1.47832	0.878198	0.141073	1.13513	0.598419	0.616972	1.21167	0.7843	0.464169	0.180327	0.185306	0.0402885	2.80834
	VSLPGITEK	2921	20130320_UON_A2	24	2921	818	472.274	27.7504	1	7.6702e+06	3.44286e+07	2.73821e+07	2.48867e+07	3.3233e+07	3.6678e+07	4.2717e+07	4.12416e+07	2.39436e+07	2.45803e+07	2.31992e+07	2.70538e+07	2.89462e+07	3.04514e+07	2.14664e+07	3.19715e+07	7.22271e+06	2.45388e+06	6.15225e+06	3.43924e+06	6.85588e+07	6.17461e+07	4.75348e+07	7.81966e+07	1	0.962828	1	1.63053	0.968677	0.0730166	1.04672	0.574746	0.859497	1.1957	0.773219	0.493975	0.204181	0.193244	0.042892	2.71318
	YRPHSDIIAVTPSEETAR	6521	20130320_UON_A2	26	6521	1471	681.346	20.3868	1	2.53935e+06	1.77597e+07	1.31722e+07	1.4239e+07	1.95887e+07	1.95391e+07	2.26952e+07	1.9428e+07	1.03498e+07	9.2124e+06	8.22029e+06	1.03135e+07	1.3581e+07	1.47953e+07	1.03288e+07	1.33116e+07	3.38343e+06	1.42582e+06	2.33606e+06	1.00956e+06	4.00296e+07	3.82207e+07	3.7978e+07	3.67636e+07	1	1.09973	1	1.70301	1.06971	0.0800155	0.798487	0.524314	0.519047	1.09027	0.758524	0.770363	0.170925	0.182336	0.0551177	3.20669
										4.46149e+07	2.52265e+08	1.87438e+08	1.82257e+08	2.37744e+08	2.31344e+08	2.95712e+08	2.62188e+08	1.65409e+08	1.69438e+08	1.57477e+08	1.85707e+08	2.09718e+08	2.17644e+08	1.59352e+08	2.09699e+08	4.90283e+07	3.12694e+07	3.82406e+07	2.53088e+07	4.92762e+08	4.36403e+08	3.69544e+08	5.53547e+08
Y1445_STAAB UPF0365 protein SAB1445c OS=Staphylococcus aureus (strain bovine RF122 / ET3_1) GN=SAB1445c PE=3 SV=1	AAAIDLAGR	5417	20130320_UON_A2	22	5417	1771	429.243	18.982	1	1.61951e+06	1.52843e+07	1.15966e+07	1.12744e+07	1.38045e+07	1.41131e+07	1.71898e+07	1.41986e+07	7.24684e+06	7.44751e+06	7.48906e+06	9.04437e+06	1.79846e+07	1.72898e+07	1.31927e+07	1.84231e+07	2.95104e+06	844125	2.30904e+06	1.3095e+06	3.76433e+07	3.70711e+07	3.5345e+07	3.96524e+07	1	1.17462	1	1.49105	1.03506	0.193295	0.785115	0.544745	0.519298	1.68173	1.22896	0.0985356	0.186392	0.205349	0.0676723	3.76399
	ADIDLPFER	1659	20130320_UON_A2	24	1659	991	538.272	33.9785	1	2.87886e+06	3.20115e+07	2.29324e+07	2.29206e+07	2.79503e+07	2.63899e+07	2.83214e+07	2.50713e+07	1.27339e+07	1.24465e+07	1.17969e+07	1.21344e+07	3.00248e+07	2.91114e+07	2.27134e+07	2.80421e+07	5.63544e+06	5.83732e+06	5.73833e+06	5.50266e+06	5.65058e+07	5.41129e+07	6.38897e+07	7.47411e+07	1	1.21939	1	1.33426	0.887658	0.35394	0.608244	0.39083	0.289026	1.361	0.992029	0.326135	0.281308	0.178609	0.0996119	3.08694
	AGLALTTNQLESHYLAGGNVDR	2433	20130320_UON_A2	23	2433	1696	767.389	32.8325	1	1.57065e+06	1.71436e+07	1.37289e+07	1.30076e+07	1.30044e+07	9.46229e+06	1.50144e+07	1.54617e+07	7.14829e+06	7.04997e+06	6.15295e+06	7.26341e+06	1.71279e+07	1.36449e+07	1.24358e+07	1.51823e+07	2.43731e+06	1.86883e+06	1.39682e+06	1.05833e+06	3.70229e+07	2.72095e+07	2.25902e+07	4.77229e+07	1	1.19209	1	1.16484	0.934839	0.635349	0.607573	0.40685	0.279644	1.28471	0.944128	0.418184	0.148761	0.141361	0.0641859	2.96025
	AMAVATEQEMK	7942	20130320_UON_A2	20	7942	2277	604.784	16.3287	1	1.19226e+06	2.24015e+07	1.58889e+07	1.56795e+07	3.64103e+06	4.55694e+06	9.24654e+06	6.08355e+06	7.85718e+06	7.97676e+06	9.05511e+06	9.48958e+06	2.38078e+07	2.33059e+07	1.68163e+07	2.16463e+07	1.0442e+06	3.61898e+06	159116	209030	2.1384e+07	1.10681e+07	7.91598e+06	2.46165e+07	1	1.29942	1	0.426526	0.455421	0.175202	0.623229	0.463208	0.330479	1.55136	1.23915	0.189803	0.0912098	0.177138	0.0657369	1.17807
	HHTEVLENPDNISK	3044	20130320_UON_A2	30	3044	1175	544.935	13.7165	1	4.67336e+06	1.96279e+07	1.54353e+07	1.57617e+07	2.59042e+07	2.5561e+07	2.2142e+07	2.45071e+07	8.5849e+06	7.98156e+06	9.59158e+06	8.19823e+06	2.44432e+07	1.71327e+07	1.77173e+07	1.89926e+07	5.86104e+06	3.695e+06	5.91493e+06	4.29772e+06	5.78402e+07	6.58234e+07	7.09352e+07	4.71951e+07	1	0.925848	1	1.76788	0.940811	0.0408459	0.619052	0.337993	0.198219	1.4106	0.893684	0.18256	0.356204	0.245599	0.0668127	4.35678
	KVIAPLIK	3632	20130320_UON_A2	23	3632	1644	441.311	16.6152	1	1.42503e+06	1.59056e+07	1.22613e+07	1.23319e+07	1.67083e+07	1.6455e+07	1.69784e+07	1.61262e+07	6.96499e+06	6.8217e+06	7.38652e+06	8.42266e+06	1.81394e+07	1.75745e+07	1.56199e+07	1.90557e+07	3.65492e+06	3.11424e+06	3.28492e+06	2.80479e+06	3.92376e+07	4.04477e+07	4.1418e+07	4.2725e+07	1	1.19693	1	1.58068	0.980646	0.14749	0.705945	0.491498	0.399255	1.67899	1.14342	0.105382	0.30672	0.217377	0.103173	3.90776
	LVGGAGEETIIAR	3908	20130320_UON_A2	22	3908	1293	643.356	26.768	1	2.69218e+06	2.51998e+07	1.71652e+07	1.62691e+07	2.22826e+07	2.3574e+07	2.31901e+07	2.44084e+07	9.09945e+06	9.99134e+06	8.65289e+06	1.06289e+07	2.291e+07	2.20434e+07	1.83556e+07	2.10489e+07	4.1123e+06	3.29343e+06	3.90081e+06	2.96121e+06	4.23374e+07	4.96043e+07	4.68959e+07	5.25503e+07	1	1.21763	1	1.5239	0.985313	0.183546	0.625712	0.438785	0.306899	1.37556	0.966271	0.307474	0.232653	0.176374	0.0858847	3.12082
	NIEADTGMR	7021	20130320_UON_A2	21	7021	2379	503.733	15.1412	1	1.28788e+06	2.05559e+07	1.378e+07	1.34583e+07	5.07465e+06	6.39787e+06	1.07966e+07	6.93785e+06	7.41909e+06	7.82632e+06	8.46153e+06	8.18668e+06	2.19305e+07	2.10747e+07	1.63175e+07	1.94489e+07	1.74671e+06	3.86582e+06	430897	733670	2.05114e+07	8.98913e+06	5.20475e+06	2.462e+07	1	1.30718	1	0.595064	0.589235	0.309169	0.649802	0.461531	0.362642	1.60489	1.2506	0.160328	0.138077	0.216825	0.0753809	1.2087
	NIGADLQTEQALADK	5299	20130320_UON_A2	19	5299	2147	793.901	29.5644	1	2.61874e+06	1.43101e+07	1.11232e+07	9.05874e+06	1.12352e+07	1.30907e+07	1.35882e+07	1.45609e+07	6.21017e+06	6.44858e+06	6.10785e+06	7.42412e+06	1.27952e+07	1.48302e+07	1.17919e+07	1.38305e+07	2.55883e+06	696496	3.51599e+06	2.25404e+06	2.43406e+07	2.96105e+07	2.69695e+07	2.71789e+07	1	1.06426	1	1.41401	0.902934	0.21899	0.705744	0.44038	0.350402	1.43483	0.904763	0.201159	0.2432	0.255595	0.0618362	2.91289
	VGEGIVSTIGSSK	950	20130320_UON_A2	24	950	798	617.335	27.099	1	4.60055e+06	3.39045e+07	2.68676e+07	2.85393e+07	3.05204e+07	2.49494e+07	3.45692e+07	3.25617e+07	1.84181e+07	1.88654e+07	1.74785e+07	2.05311e+07	3.06121e+07	2.73053e+07	2.46359e+07	3.09016e+07	7.68137e+06	6.95206e+06	3.96186e+06	3.30423e+06	8.66354e+07	6.66247e+07	6.65622e+07	1.00951e+08	1	1.10214	1	1.30549	0.895936	0.356522	0.801743	0.496201	0.524754	1.2081	0.792369	0.510323	0.233192	0.220686	0.0668731	3.41569
	VVDANIAAQR	941	20130320_UON_A2	28	941	790	528.791	15.2262	1	2.99921e+06	3.61578e+07	2.54237e+07	2.61547e+07	3.49514e+07	3.22803e+07	3.36746e+07	3.041e+07	1.34204e+07	1.45005e+07	1.48283e+07	1.34937e+07	3.4652e+07	3.21982e+07	2.80149e+07	3.52259e+07	7.1927e+06	4.8846e+06	6.52074e+06	6.17095e+06	7.13482e+07	7.79022e+07	9.36465e+07	7.57155e+07	1	1.23497	1	1.44724	0.979485	0.243606	0.619857	0.414072	0.306056	1.43374	1.02989	0.256413	0.27298	0.211297	0.0995563	3.51144
	VVEAESEVPLAMAEALR	2515	20130320_UON_A2	24	2515	1900	907.467	38.4091	1	1.74698e+06	2.3797e+07	1.55919e+07	1.49983e+07	8.32935e+06	9.50079e+06	1.36293e+07	9.25909e+06	9.38106e+06	9.18792e+06	7.54725e+06	8.13723e+06	2.46652e+07	2.50166e+07	1.73764e+07	2.03266e+07	2.16006e+06	4.49787e+06	775485	1.19469e+06	3.32346e+07	1.43906e+07	8.98556e+06	4.27449e+07	1	1.30006	1	0.725377	0.639296	0.466736	0.610206	0.458674	0.316935	1.55671	1.27304	0.188175	0.153705	0.21854	0.0779273	1.76997
										2.93052e+07	2.76299e+08	2.01795e+08	1.99454e+08	2.13406e+08	2.06331e+08	2.38341e+08	2.19586e+08	1.14484e+08	1.16544e+08	1.14548e+08	1.22954e+08	2.79093e+08	2.60528e+08	2.14988e+08	2.62124e+08	4.70359e+07	4.31688e+07	3.79089e+07	3.18008e+07	5.28042e+08	4.82854e+08	4.90359e+08	6.00414e+08
RPOB_STAA9 DNA_directed RNA polymerase subunit beta OS=Staphylococcus aureus (strain JH9) GN=rpoB PE=3 SV=1	GRVEHVESNEILVR	8285	20130320_UON_A2	29	8285	2699	546.294	15.8744	1	719311	9.47903e+06	5.65724e+06	6.52942e+06	1.15531e+07	1.06743e+07	1.19146e+07	1.07243e+07	5.09894e+06	4.74808e+06	5.01151e+06	4.43682e+06	8.68353e+06	8.46605e+06	6.06292e+06	7.31648e+06	1.89864e+06	700276	1.46355e+06	664158	2.53254e+07	2.19949e+07	2.50383e+07	2.22114e+07	1	1.30065	1	2.0043	1.41344	0.0517486	0.861977	0.613814	0.700398	1.36381	1.10241	0.353341	0.211151	0.245177	0.0919508	4.22471
	GVTELTAEER	4101	20130320_UON_A2	24	4101	1796	552.777	17.3094	1	1.0369e+06	1.32845e+07	8.85569e+06	9.45204e+06	1.66942e+07	1.62268e+07	1.74344e+07	1.70219e+07	8.86814e+06	8.78743e+06	9.40404e+06	1.01645e+07	1.17734e+07	1.19755e+07	9.81666e+06	1.27239e+07	3.58914e+06	3.65614e+06	3.09503e+06	3.23704e+06	4.00327e+07	3.23241e+07	4.01835e+07	3.95434e+07	1	1.25938	1	2.06495	1.36293	0.0422873	1.14082	0.79613	0.686348	1.41865	1.0453	0.278124	0.416112	0.295279	0.160602	4.66098
	KVDLQQNDAPETQK	7272	20130320_UON_A2	19	7272	3955	538.606	12.9747	1	423636	2.83157e+06	1.90423e+06	2.10455e+06	6.55242e+06	6.45847e+06	6.25454e+06	6.71747e+06	1.968e+06	2.01797e+06	2.50489e+06	2.5238e+06	2.47439e+06	3.23699e+06	2.10517e+06	3.27799e+06	1.42127e+06	228127	854542	352660	1.23772e+07	1.36836e+07	1.25585e+07	8.491e+06	1	1.11248	1	3.57695	2.09602	0.00210441	1.24101	0.85649	0.458796	1.52734	1.16836	0.163577	0.393255	0.518104	0.117743	6.48545
	LAEPIVNTETGEIVVEEGTVLDR	1201	20130320_UON_A2	13	1201	1504	828.436	37.6636	1	2.48193e+06	1.26818e+06	686172	825291	8.4654e+06	8.9466e+06	4.41943e+06	6.29184e+06	681168	746550	870834	953012	777187	1.20666e+06	788768	997557	3.94299e+07	1.95215e+06	6.15501e+07	4.34401e+07	2.88135e+07	5.59068e+07	7.88058e+07	2.16512e+07	1	1.24119	1	5.34502	4.90532	0.00751381	0.617983	0.476359	0.307046	0.716547	0.599101	0.434072	27.8191	36.2841	0.0666497	35.1942
	LAHMVDDKLHAR	2338	20130320_UON_A2	13	2338	2146	469.246	13.8081	1	495401	2.24836e+06	1.60087e+06	1.73263e+06	2.77537e+07	1.87062e+07	1.49539e+07	1.88379e+07	1.30492e+06	1.39595e+06	1.85636e+06	1.57937e+06	2.30765e+06	1.52796e+06	1.78785e+06	2.10569e+06	8.3562e+06	1.64043e+06	8.17053e+06	1.0679e+07	3.54672e+07	3.50188e+07	5.78233e+07	2.91573e+07	1	0.970935	1	13.2052	9.98748	0.00588479	1.00977	0.650312	0.971523	1.27182	0.84394	0.364484	4.74657	4.86167	0.0585228	25.9108
	LSALGPGGLTR	3412	20130320_UON_A2	13	3412	-1	521.304	26.604	1	1.70444e+06	1.63127e+07	9.83045e+06	9.30832e+06	2.06379e+07	1.91918e+07	1.94214e+07	1.88285e+07	9.58184e+06	9.34348e+06	9.42048e+06	1.02812e+07	1.20631e+07	1.32929e+07	9.25117e+06	1.06377e+07	3.8362e+06	3.23656e+06	3.37448e+06	3.05864e+06	3.74518e+07	3.91521e+07	3.74084e+07	4.55226e+07	1	1.28677	1	2.1014	1.43644	0.0404987	1.03959	0.71493	0.909988	1.2177	0.97187	0.556056	0.363492	0.269675	0.142107	4.29366
	RYDLASVGR	7105	20130320_UON_A2	15	7105	2432	518.778	17.1025	1	826179	9.43163e+06	6.25867e+06	7.04997e+06	1.27858e+07	1.19483e+07	1.31529e+07	1.2357e+07	5.44653e+06	5.45044e+06	5.5193e+06	6.54174e+06	7.89304e+06	7.98132e+06	6.30282e+06	8.35249e+06	2.5109e+06	2.13347e+06	2.56652e+06	2.24464e+06	2.62901e+07	2.66897e+07	3.11039e+07	2.6072e+07	1	1.23438	1	2.13201	1.40448	0.033641	0.974182	0.692211	0.939045	1.29547	0.953751	0.414496	0.401228	0.282965	0.147527	4.67426
	STGPYSLVTQQPLGGK	5583	20130320_UON_A2	25	5583	1797	816.93	31.2371	1	1.02634e+06	1.23218e+07	9.81603e+06	1.05533e+07	1.87277e+07	1.83923e+07	1.89758e+07	1.83147e+07	9.26777e+06	9.44634e+06	8.47135e+06	9.68966e+06	1.14857e+07	1.04418e+07	8.60866e+06	1.03721e+07	3.61815e+06	3.91064e+06	3.69985e+06	3.01946e+06	3.80931e+07	2.96264e+07	3.34408e+07	4.78366e+07	1	1.19727	1	2.20688	1.35749	0.0271829	1.09365	0.717268	0.775627	1.21327	0.867848	0.533295	0.422573	0.298299	0.149058	4.41898
	SVGELLQNQFR	1861	20130320_UON_A2	23	1861	839	645.841	32.6705	1	2.7229e+06	3.23457e+07	2.41784e+07	2.38027e+07	4.18842e+07	3.0219e+07	4.55723e+07	4.15736e+07	1.99674e+07	1.92096e+07	1.5923e+07	1.88367e+07	2.36914e+07	2.2526e+07	1.85385e+07	2.05999e+07	8.12114e+06	5.63872e+06	6.57514e+06	5.19911e+06	7.6786e+07	6.50464e+07	6.04976e+07	9.18538e+07	1	1.21911	1	1.91752	1.48904	0.0492206	0.890271	0.627971	0.744199	1.02777	0.735362	0.93387	0.307456	0.249675	0.107061	3.54226
	VFNREEGDDTLSPGVNQLVR	4375	20130320_UON_A2	24	4375	2161	749.041	30.1457	1	802513	8.05438e+06	6.20956e+06	6.02266e+06	1.36458e+07	1.28109e+07	1.32406e+07	1.07523e+07	5.61448e+06	5.72404e+06	5.08116e+06	6.14707e+06	7.62899e+06	7.18737e+06	5.89808e+06	6.89288e+06	2.49753e+06	1.77485e+06	2.10465e+06	1.83523e+06	2.43315e+07	2.19443e+07	2.05825e+07	2.49878e+07	1	1.18268	1	2.39221	1.65854	0.0121819	1.07007	0.715966	0.829038	1.30908	0.913401	0.377011	0.389408	0.292708	0.130304	4.35514
	VIVSQLVR	4154	20130320_UON_A2	24	4154	1806	457.293	26.04	1	1.16725e+06	1.24583e+07	8.45098e+06	9.08215e+06	1.86223e+07	1.68911e+07	1.9321e+07	1.84754e+07	8.24694e+06	8.965e+06	7.12467e+06	9.23664e+06	1.04498e+07	1.01782e+07	8.60533e+06	1.07725e+07	3.27601e+06	2.70348e+06	3.02404e+06	2.98676e+06	3.51616e+07	3.51095e+07	4.37048e+07	4.37e+07	1	1.22022	1	2.35278	1.56719	0.0188429	1.07749	0.778474	0.818222	1.28394	0.906833	0.424235	0.384814	0.264871	0.136983	5.06041
	VNEFGFIETPYR	4426	20130320_UON_A2	22	4426	1316	736.366	35.2843	1	1.75907e+06	1.71034e+07	1.29624e+07	1.25627e+07	2.52779e+07	2.30137e+07	2.26602e+07	2.19262e+07	1.14919e+07	1.10082e+07	9.36538e+06	1.02838e+07	1.45566e+07	1.42098e+07	1.1242e+07	1.26996e+07	4.18892e+06	4.60355e+06	3.45354e+06	2.94821e+06	4.46948e+07	6.85787e+07	6.89868e+07	4.90565e+07	1	1.1814	1	2.09244	1.36623	0.0312846	0.949578	0.644335	0.876134	1.18745	0.83851	0.576234	0.342309	0.268882	0.111587	5.21131
										1.51659e+07	1.3714e+08	9.64107e+07	9.90256e+07	2.22601e+08	1.9348e+08	2.07321e+08	2.01821e+08	8.7538e+07	8.68431e+07	8.05529e+07	9.06743e+07	1.13785e+08	1.1223e+08	8.9008e+07	1.06749e+08	8.2744e+07	3.21784e+07	9.9932e+07	7.9665e+07	4.24825e+08	4.45075e+08	5.10134e+08	4.50084e+08
RecName: Full=UPF0365 protein SA1402; _ OS=Staphylococcus aureus (strain N315).	AAAIDLAGR	5417	20130320_UON_D3	22	5417	1771	429.243	18.982	1	1.61951e+06	1.52843e+07	1.15966e+07	1.12744e+07	1.38045e+07	1.41131e+07	1.71898e+07	1.41986e+07	7.24684e+06	7.44751e+06	7.48906e+06	9.04437e+06	1.79846e+07	1.72898e+07	1.31927e+07	1.84231e+07	2.95104e+06	844125	2.30904e+06	1.3095e+06	3.76433e+07	3.70711e+07	3.5345e+07	3.96524e+07	1	1.17462	1	1.49105	1.03506	0.193295	0.785115	0.544745	0.519298	1.68173	1.22896	0.0985356	0.186392	0.205349	0.0676723	3.76399
	ADIDLPFER	1659	20130320_UON_B2	24	1659	991	538.272	33.9785	1	2.87886e+06	3.20115e+07	2.29324e+07	2.29206e+07	2.79503e+07	2.63899e+07	2.83214e+07	2.50713e+07	1.27339e+07	1.24465e+07	1.17969e+07	1.21344e+07	3.00248e+07	2.91114e+07	2.27134e+07	2.80421e+07	5.63544e+06	5.83732e+06	5.73833e+06	5.50266e+06	5.65058e+07	5.41129e+07	6.38897e+07	7.47411e+07	1	1.21939	1	1.33426	0.887658	0.35394	0.608244	0.39083	0.289026	1.361	0.992029	0.326135	0.281308	0.178609	0.0996119	3.08694
	AGLALTTNQLESHYLAGGNVDR	2433	20130320_UON_C2	23	2433	1696	767.389	32.8325	1	1.57065e+06	1.71436e+07	1.37289e+07	1.30076e+07	1.30044e+07	9.46229e+06	1.50144e+07	1.54617e+07	7.14829e+06	7.04997e+06	6.15295e+06	7.26341e+06	1.71279e+07	1.36449e+07	1.24358e+07	1.51823e+07	2.43731e+06	1.86883e+06	1.39682e+06	1.05833e+06	3.70229e+07	2.72095e+07	2.25902e+07	4.77229e+07	1	1.19209	1	1.16484	0.934839	0.635349	0.607573	0.40685	0.279644	1.28471	0.944128	0.418184	0.148761	0.141361	0.0641859	2.96025
	AMAVATEQEMK	7942	20130320_UON_B2	20	7942	2277	604.784	16.3287	1	1.19226e+06	2.24015e+07	1.58889e+07	1.56795e+07	3.64103e+06	4.55694e+06	9.24654e+06	6.08355e+06	7.85718e+06	7.97676e+06	9.05511e+06	9.48958e+06	2.38078e+07	2.33059e+07	1.68163e+07	2.16463e+07	1.0442e+06	3.61898e+06	159116	209030	2.1384e+07	1.10681e+07	7.91598e+06	2.46165e+07	1	1.29942	1	0.426526	0.455421	0.175202	0.623229	0.463208	0.330479	1.55136	1.23915	0.189803	0.0912098	0.177138	0.0657369	1.17807
	DYYNLK	9192	20130320_UON_F4	19	9192	2850	408.198	20.9427	1	1.10557e+06	9.07609e+06	6.94515e+06	6.91957e+06	7.92733e+06	8.59583e+06	8.59465e+06	8.30848e+06	3.68581e+06	3.67913e+06	3.91532e+06	4.46499e+06	9.42902e+06	9.48263e+06	7.65932e+06	9.78312e+06	1.95752e+06	1.33675e+06	1.62568e+06	1.26886e+06	1.98121e+07	1.80341e+07	2.26573e+07	2.36842e+07	1	1.13889	1	1.39008	0.844214	0.264412	0.654787	0.434271	0.312659	1.51183	1.0215	0.169391	0.25737	0.198833	0.0791966	3.50105
	HHTEVLENPDNISK	3044	20130320_UON_B2	30	3044	1175	544.935	13.7165	1	4.67336e+06	1.96279e+07	1.54353e+07	1.57617e+07	2.59042e+07	2.5561e+07	2.2142e+07	2.45071e+07	8.5849e+06	7.98156e+06	9.59158e+06	8.19823e+06	2.44432e+07	1.71327e+07	1.77173e+07	1.89926e+07	5.86104e+06	3.695e+06	5.91493e+06	4.29772e+06	5.78402e+07	6.58234e+07	7.09352e+07	4.71951e+07	1	0.925848	1	1.76788	0.940811	0.0408459	0.619052	0.337993	0.198219	1.4106	0.893684	0.18256	0.356204	0.245599	0.0668127	4.35678
	LVGGAGEETIIAR	3908	20130320_UON_B2	22	3908	1293	643.356	26.768	1	2.69218e+06	2.51998e+07	1.71652e+07	1.62691e+07	2.22826e+07	2.3574e+07	2.31901e+07	2.44084e+07	9.09945e+06	9.99134e+06	8.65289e+06	1.06289e+07	2.291e+07	2.20434e+07	1.83556e+07	2.10489e+07	4.1123e+06	3.29343e+06	3.90081e+06	2.96121e+06	4.23374e+07	4.96043e+07	4.68959e+07	5.25503e+07	1	1.21763	1	1.5239	0.985313	0.183546	0.625712	0.438785	0.306899	1.37556	0.966271	0.307474	0.232653	0.176374	0.0858847	3.12082
	NIEADTGMR	7021	20130320_UON_B2	21	7021	2379	503.733	15.1412	1	1.28788e+06	2.05559e+07	1.378e+07	1.34583e+07	5.07465e+06	6.39787e+06	1.07966e+07	6.93785e+06	7.41909e+06	7.82632e+06	8.46153e+06	8.18668e+06	2.19305e+07	2.10747e+07	1.63175e+07	1.94489e+07	1.74671e+06	3.86582e+06	430897	733670	2.05114e+07	8.98913e+06	5.20475e+06	2.462e+07	1	1.30718	1	0.595064	0.589235	0.309169	0.649802	0.461531	0.362642	1.60489	1.2506	0.160328	0.138077	0.216825	0.0753809	1.2087
	NIGADLQTEQALADK	5299	20130320_UON_B2	19	5299	2147	793.901	29.5644	1	2.61874e+06	1.43101e+07	1.11232e+07	9.05874e+06	1.12352e+07	1.30907e+07	1.35882e+07	1.45609e+07	6.21017e+06	6.44858e+06	6.10785e+06	7.42412e+06	1.27952e+07	1.48302e+07	1.17919e+07	1.38305e+07	2.55883e+06	696496	3.51599e+06	2.25404e+06	2.43406e+07	2.96105e+07	2.69695e+07	2.71789e+07	1	1.06426	1	1.41401	0.902934	0.21899	0.705744	0.44038	0.350402	1.43483	0.904763	0.201159	0.2432	0.255595	0.0618362	2.91289
	VGEGIVSTIGSSK	950	20130320_UON_B2	24	950	798	617.335	27.099	1	4.60055e+06	3.39045e+07	2.68676e+07	2.85393e+07	3.05204e+07	2.49494e+07	3.45692e+07	3.25617e+07	1.84181e+07	1.88654e+07	1.74785e+07	2.05311e+07	3.06121e+07	2.73053e+07	2.46359e+07	3.09016e+07	7.68137e+06	6.95206e+06	3.96186e+06	3.30423e+06	8.66354e+07	6.66247e+07	6.65622e+07	1.00951e+08	1	1.10214	1	1.30549	0.895936	0.356522	0.801743	0.496201	0.524754	1.2081	0.792369	0.510323	0.233192	0.220686	0.0668731	3.41569
	VVDANIAAQR	941	20130320_UON_B2	28	941	790	528.791	15.2262	1	2.99921e+06	3.61578e+07	2.54237e+07	2.61547e+07	3.49514e+07	3.22803e+07	3.36746e+07	3.041e+07	1.34204e+07	1.45005e+07	1.48283e+07	1.34937e+07	3.4652e+07	3.21982e+07	2.80149e+07	3.52259e+07	7.1927e+06	4.8846e+06	6.52074e+06	6.17095e+06	7.13482e+07	7.79022e+07	9.36465e+07	7.57155e+07	1	1.23497	1	1.44724	0.979485	0.243606	0.619857	0.414072	0.306056	1.43374	1.02989	0.256413	0.27298	0.211297	0.0995563	3.51144
	VVEAESEVPLAMAEALR	2515	20130320_UON_B2	24	2515	1900	907.467	38.4091	1	1.74698e+06	2.3797e+07	1.55919e+07	1.49983e+07	8.32935e+06	9.50079e+06	1.36293e+07	9.25909e+06	9.38106e+06	9.18792e+06	7.54725e+06	8.13723e+06	2.46652e+07	2.50166e+07	1.73764e+07	2.03266e+07	2.16006e+06	4.49787e+06	775485	1.19469e+06	3.32346e+07	1.43906e+07	8.98556e+06	4.27449e+07	1	1.30006	1	0.725377	0.639296	0.466736	0.610206	0.458674	0.316935	1.55671	1.27304	0.188175	0.153705	0.21854	0.0779273	1.76997
										2.89858e+07	2.6947e+08	1.96479e+08	1.94042e+08	2.04625e+08	1.98472e+08	2.29957e+08	2.11769e+08	1.11205e+08	1.13401e+08	1.11077e+08	1.18997e+08	2.70382e+08	2.52436e+08	2.07027e+08	2.52852e+08	4.53385e+07	4.13913e+07	3.62497e+07	3.02649e+07	5.08616e+08	4.60441e+08	4.71598e+08	5.81373e+08
LDH1_STAA1 L_lactate dehydrogenase 1 OS=Staphylococcus aureus (strain Mu3 / ATCC 700698) GN=ldh1 PE=3 SV=1	AGEYSDCHDADLVVICAGAAQKPGETR+Carbamidomethyl(7)Carbamidomethyl(16)	4503	20130320_UON_A2	22	4503	2248	723.33	28.5438	1	1.488e+06	8.418e+06	8.50326e+06	6.67205e+06	9.86345e+06	8.41438e+06	1.55554e+07	1.79185e+07	4.89339e+06	4.73093e+06	4.31401e+06	5.83078e+06	8.18323e+06	7.93654e+06	5.94906e+06	8.87376e+06	1.47713e+06	324883	889657	366901	2.28421e+07	2.21747e+07	1.14035e+07	2.12441e+07	1	1.05194	1	2.06336	1.80777	0.0587314	0.788201	0.516739	0.483198	1.23369	0.849093	0.45464	0.121946	0.150263	0.0425512	3.09651
	AQIEQIFVQTR	224	20130320_UON_A2	24	224	244	666.864	31.9202	1	8.5308e+06	7.30547e+07	5.12467e+07	4.65766e+07	1.3427e+08	1.15929e+08	1.31919e+08	1.25243e+08	2.75787e+07	3.09534e+07	2.99041e+07	3.47783e+07	5.38975e+07	4.50162e+07	4.39396e+07	4.18841e+07	1.68663e+07	9.98203e+06	1.5302e+07	1.21544e+07	2.11798e+08	1.92759e+08	1.9097e+08	2.20877e+08	1	1.19608	1	2.82796	1.87445	0.00610326	0.686781	0.477646	0.372706	1.0297	0.734051	0.928103	0.302688	0.250031	0.101128	4.55053
	DAAYDIIQAK	492	20130320_UON_A2	22	492	349	554.285	29.5357	1	1.07658e+07	6.29663e+07	4.88689e+07	4.45638e+07	8.97174e+07	8.4942e+07	9.96434e+07	9.5139e+07	3.17497e+07	3.24577e+07	2.76086e+07	3.72705e+07	5.07669e+07	4.95201e+07	4.14052e+07	4.88241e+07	1.43193e+07	1.18084e+07	1.23237e+07	8.55837e+06	1.19848e+08	1.23016e+08	1.23045e+08	1.56527e+08	1	1.0589	1	2.21004	1.32319	0.0158038	0.77221	0.5036	0.455779	1.13969	0.704542	0.637783	0.281218	0.206054	0.0719945	3.12527
	DIMAEAEELK	2119	20130320_UON_A2	21	2119	1606	574.776	33.5694	1	2.42481e+06	2.59225e+07	2.0179e+07	1.96758e+07	9.85467e+06	1.69832e+07	2.66439e+07	1.78381e+07	1.60813e+07	1.56112e+07	1.29396e+07	1.73772e+07	2.22852e+07	2.74898e+07	1.64596e+07	2.30966e+07	2.30572e+06	2.4905e+06	941067	809144	3.05115e+07	1.69931e+07	7.36125e+06	4.31735e+07	1	1.19103	1	1.04571	1.02625	0.903567	0.909198	0.650797	0.782652	1.3098	1.04593	0.39407	0.0959856	0.109017	0.0554669	1.43748
	HATPYSPTTVR	106	20130320_UON_A2	24	106	272	615.314	13.0408	1	5.98122e+06	6.34054e+07	4.88581e+07	4.28916e+07	9.81969e+07	9.12859e+07	1.10427e+08	9.59858e+07	2.80669e+07	3.43201e+07	3.97378e+07	3.12983e+07	7.04896e+07	6.13416e+07	5.73319e+07	6.67014e+07	1.54999e+07	1.42183e+07	1.32304e+07	1.29669e+07	2.11525e+08	1.90178e+08	1.63755e+08	1.677e+08	1	1.21327	1	2.4569	1.69302	0.0127276	0.828014	0.625476	0.614442	1.58788	1.10725	0.146446	0.347007	0.239009	0.120258	4.54992
	LLLSEAFDVAPR	169	20130320_UON_A2	24	169	166	665.868	37.6636	1	6.09303e+06	9.50098e+07	6.24062e+07	5.79526e+07	1.65115e+08	1.43417e+08	1.49073e+08	1.29991e+08	3.31332e+07	3.32129e+07	2.69249e+07	3.10812e+07	7.61636e+07	7.37213e+07	6.0032e+07	7.63085e+07	1.69049e+07	1.35674e+07	1.51444e+07	1.30248e+07	2.82055e+08	2.88886e+08	3.16962e+08	2.97946e+08	1	1.3282	1	2.65326	2.02471	0.0103137	0.561507	0.426101	0.27855	1.29244	0.998723	0.447483	0.264793	0.207379	0.113525	5.35465
	NVVEIPLNDEEQSK	216	20130320_UON_A2	24	216	265	807.401	29.7586	1	7.17096e+06	6.64561e+07	5.14663e+07	5.58067e+07	1.12124e+08	1.15309e+08	1.18271e+08	1.12331e+08	3.68105e+07	3.49805e+07	3.2942e+07	3.93219e+07	5.93912e+07	6.54218e+07	4.76411e+07	5.99953e+07	1.65471e+07	1.0123e+07	1.48725e+07	1.18432e+07	1.7096e+08	1.54393e+08	1.59951e+08	2.24646e+08	1	1.15597	1	2.53197	1.52756	0.0125316	0.796322	0.520252	0.532795	1.28496	0.908282	0.404089	0.295112	0.234685	0.0917507	3.92454
	SVDAQIIGEHGDTELPVWSHANIAGQPLK	3444	20130320_UON_A2	24	3444	1136	1028.19	34.4481	1	702115	1.39178e+07	9.46064e+06	1.01597e+07	1.75808e+07	1.7573e+07	2.19617e+07	1.68732e+07	5.56419e+06	4.23073e+06	4.13371e+06	5.14721e+06	1.10089e+07	1.40084e+07	9.4734e+06	9.32143e+06	1.90077e+06	2.53176e+06	1.19114e+06	1.2011e+06	4.10937e+07	3.37886e+07	2.58308e+07	4.93034e+07	1	1.30661	1	2.16087	1.6843	0.030352	0.557117	0.445707	0.268627	1.27955	1.09001	0.470978	0.19932	0.205317	0.0907003	4.38129
	TLKDIMAEAEELK	2164	20130320_UON_A2	21	2164	974	745.889	36.0603	1	1.67108e+06	3.59361e+07	2.10886e+07	2.08612e+07	2.2932e+07	2.41003e+07	3.99984e+07	2.57652e+07	1.44495e+07	1.24864e+07	1.13157e+07	1.37273e+07	3.1438e+07	2.72003e+07	2.47314e+07	2.24781e+07	2.92341e+06	9.29402e+06	1.02697e+06	2.0211e+06	5.89994e+07	2.2694e+07	1.58211e+07	8.867e+07	1	1.41232	1	1.4178	1.401	0.352751	0.653354	0.530863	0.399356	1.33046	1.13245	0.425236	0.191881	0.323188	0.102844	2.34027
	VIGSGTILDSAR	75	20130320_UON_A2	24	75	139	594.829	28.6527	1	1.05195e+07	9.79546e+07	7.45916e+07	7.66058e+07	1.66634e+08	1.61063e+08	1.83631e+08	1.67542e+08	4.90662e+07	5.40843e+07	4.52291e+07	5.2248e+07	9.40188e+07	8.50005e+07	7.49125e+07	8.46229e+07	2.32347e+07	1.8625e+07	2.14823e+07	1.92628e+07	2.71652e+08	2.58788e+08	2.74865e+08	3.18484e+08	1	1.16377	1	2.61434	1.67079	0.0091183	0.772621	0.509415	0.492508	1.30378	0.878868	0.376404	0.318113	0.217659	0.100673	4.32774
	VRGDVMDLK	7605	20130320_UON_A2	21	7605	2590	516.776	16.0045	1	906617	1.52887e+07	1.15908e+07	1.07791e+07	8.68843e+06	1.0429e+07	1.63369e+07	1.15399e+07	6.37312e+06	6.74173e+06	7.26415e+06	6.94791e+06	1.35333e+07	1.23051e+07	1.02309e+07	1.30433e+07	1.32987e+06	1.51462e+06	772205	640636	2.18551e+07	1.14464e+07	6.9572e+06	2.18392e+07	1	1.27472	1	1.21857	1.11648	0.573779	0.70859	0.490386	0.428231	1.2735	0.962614	0.459261	0.110393	0.114288	0.0679728	1.61021
										5.6254e+07	5.5833e+08	4.0826e+08	3.92545e+08	8.34976e+08	7.89446e+08	9.1346e+08	8.16168e+08	2.53767e+08	2.6381e+08	2.42314e+08	2.75029e+08	4.91176e+08	4.68962e+08	3.92107e+08	4.5515e+08	1.13309e+08	9.44799e+07	9.71764e+07	8.28494e+07	1.44314e+09	1.31512e+09	1.29692e+09	1.61041e+09
ATPA_STAA1 ATP synthase subunit alpha OS=Staphylococcus aureus (strain Mu3 / ATCC 700698) GN=atpA PE=3 SV=1	AEEISALLR	1222	20130320_UON_A2	24	1222	862	501.282	31.1913	1	6.17648e+06	4.18616e+07	3.38837e+07	2.79723e+07	3.14042e+07	3.47078e+07	3.57778e+07	3.69454e+07	1.60201e+07	1.58655e+07	1.64772e+07	1.7166e+07	3.98748e+07	3.63315e+07	2.8129e+07	3.70248e+07	4.74386e+06	2.4652e+06	4.68161e+06	3.214e+06	5.28875e+07	5.52579e+07	6.22142e+07	6.00161e+07	1	1.11352	1	1.26335	0.790199	0.41597	0.59629	0.35323	0.242897	1.28633	0.899842	0.38896	0.137447	0.117442	0.052948	2.09634
	AIDALVPIGR	590	20130320_UON_A2	24	590	548	512.809	32.6705	1	6.85826e+06	6.56122e+07	3.92147e+07	4.47229e+07	5.63452e+07	5.09867e+07	5.63641e+07	4.92053e+07	2.00511e+07	2.10138e+07	2.04269e+07	2.03139e+07	5.19046e+07	5.31879e+07	4.33402e+07	5.00593e+07	5.46736e+06	6.20837e+06	5.38923e+06	5.01542e+06	8.22219e+07	7.04085e+07	7.7244e+07	1.06516e+08	1	1.24381	1	1.36119	0.940796	0.330744	0.523027	0.335672	0.2226	1.26906	0.901277	0.453535	0.141172	0.100568	0.0700071	2.15072
	AIKAEEISALLR	7689	20130320_UON_A2	18	7689	3703	438.595	31.955	1	408192	9.33315e+06	3.27884e+06	4.90844e+06	1.0464e+07	6.48141e+06	6.25642e+06	6.15337e+06	917667	998729	1.39421e+06	1.17693e+06	9.04492e+06	4.59585e+06	4.87027e+06	2.61438e+06	877120	1.85257e+06	752820	2.00581e+06	1.20861e+07	6.61666e+06	1.15339e+07	1.80087e+07	1	1.66478	1	1.63734	1.82875	0.242348	0.2503	0.255511	0.16936	1.17831	1.58383	0.74159	0.30612	0.399456	0.193826	2.69097
	ELESFAQFGSDLDEFTASK	5589	20130320_UON_A2	24	5589	2084	1060.98	41.5596	1	1.27611e+06	1.80947e+07	1.16178e+07	1.00001e+07	1.53152e+07	1.43087e+07	1.64496e+07	1.38714e+07	4.42388e+06	4.3209e+06	3.78624e+06	3.94831e+06	1.34973e+07	1.59749e+07	1.04852e+07	1.41612e+07	1.4167e+06	378441	1.00556e+06	375248	2.26285e+07	2.80303e+07	1.79153e+07	1.7997e+07	1	1.35223	1	1.46248	1.10081	0.265566	0.402046	0.3013	0.175028	1.32033	1.11557	0.42364	0.0774835	0.102166	0.071604	2.11208
	ELIIGDR	5393	20130320_UON_A2	24	5393	1311	408.233	22.0243	1	3.29883e+06	2.73986e+07	2.10218e+07	2.09891e+07	2.67784e+07	2.40314e+07	2.66079e+07	2.54939e+07	1.02476e+07	1.08936e+07	9.00989e+06	1.17568e+07	2.57532e+07	2.49218e+07	1.75784e+07	2.5052e+07	2.72997e+06	2.14238e+06	2.19082e+06	1.98601e+06	3.94405e+07	3.67244e+07	3.82146e+07	4.55162e+07	1	1.14062	1	1.4154	0.876887	0.241432	0.576383	0.392373	0.234195	1.28328	0.943638	0.406833	0.124459	0.0887938	0.0544698	2.19914
	ELSLLLR	7037	20130320_UON_A2	20	7037	2824	422.266	33.5285	1	1.71475e+06	1.41099e+07	1.00034e+07	8.87847e+06	8.21586e+06	1.01218e+07	1.28081e+07	1.07094e+07	4.26492e+06	4.3413e+06	3.56402e+06	4.36087e+06	1.30771e+07	1.23515e+07	8.37255e+06	1.12876e+07	1.1486e+06	646868	1.39494e+06	786013	1.32315e+07	1.97662e+07	1.29747e+07	1.41311e+07	1	1.18875	1	1.20597	0.934725	0.552544	0.476312	0.327068	0.176115	1.29915	1.01053	0.403798	0.114573	0.107376	0.058293	1.73176
	GYLDDIPVVDITR	3984	20130320_UON_A2	23	3984	1169	738.387	39.1837	1	3.57941e+06	2.52442e+07	1.65579e+07	1.47571e+07	1.71079e+07	1.81202e+07	2.18569e+07	1.71607e+07	9.26394e+06	9.08682e+06	7.54214e+06	9.8471e+06	2.11434e+07	2.38951e+07	1.58791e+07	2.19149e+07	2.30413e+06	1.04026e+06	2.15487e+06	1.05505e+06	3.0609e+07	3.52242e+07	2.29826e+07	2.51379e+07	1	1.18449	1	1.23458	0.880541	0.492536	0.594294	0.417399	0.264502	1.37736	1.04332	0.302102	0.108987	0.110114	0.0568095	1.89485
	IMEVPVGEELIGR	1082	20130320_UON_A2	24	1082	629	721.386	35.7634	1	6.00558e+06	8.16194e+07	5.36183e+07	5.50131e+07	2.43712e+07	2.53165e+07	4.41499e+07	2.85494e+07	2.71849e+07	2.75626e+07	2.44024e+07	2.69854e+07	8.05038e+07	7.60237e+07	5.72264e+07	6.14228e+07	3.53549e+06	8.11146e+06	1.11542e+06	1.81187e+06	5.91654e+07	2.47382e+07	1.67473e+07	8.11731e+07	1	1.28258	1	0.623608	0.587644	0.330989	0.540799	0.376178	0.247555	1.40213	1.12781	0.306936	0.0742612	0.111774	0.0624125	0.926461
	LDLASYR	3687	20130320_UON_A2	20	3687	1363	419.225	26.3445	1	3.25339e+06	2.62584e+07	1.95164e+07	1.90098e+07	2.49816e+07	2.20248e+07	2.75436e+07	2.62065e+07	8.32124e+06	9.24246e+06	7.1724e+06	1.02085e+07	2.30891e+07	2.16034e+07	1.87053e+07	2.24021e+07	3.46449e+06	1.57033e+06	3.48363e+06	7.4647e+06	3.65928e+07	3.64944e+07	4.1058e+07	4.72292e+07	1	1.14616	1	1.48089	0.987106	0.191796	0.513605	0.370551	0.187908	1.26106	0.836027	0.432933	0.234915	0.280464	0.0718509	2.37183
	SVDEPLQTGIK	4735	20130320_UON_A2	24	4735	849	593.817	23.1188	1	5.27696e+06	3.4143e+07	2.57605e+07	3.17921e+07	3.52328e+07	3.59388e+07	2.53492e+07	3.46504e+07	1.44045e+07	1.51387e+07	1.48005e+07	1.77213e+07	4.22607e+07	3.85266e+07	3.03286e+07	3.28793e+07	4.90186e+06	4.45334e+06	4.38617e+06	4.37854e+06	5.42009e+07	5.29437e+07	6.23409e+07	5.32372e+07	1	1.08301	1	1.35266	0.938314	0.292735	0.640025	0.408462	0.276133	1.48491	1.02683	0.173234	0.186856	0.111503	0.0574901	2.29676
	VVNPLGQPIDGQGPINTTK	1069	20130320_UON_A2	24	1069	733	974.525	31.7614	1	4.39209e+06	4.57624e+07	2.961e+07	3.27724e+07	3.64346e+07	3.89187e+07	4.30558e+07	3.80623e+07	1.35504e+07	1.50555e+07	1.52554e+07	1.65198e+07	4.40687e+07	4.57476e+07	3.15496e+07	3.65713e+07	4.007e+06	3.57964e+06	4.11169e+06	3.32554e+06	6.609e+07	5.44822e+07	6.0953e+07	8.14503e+07	1	1.23	1	1.3904	0.955337	0.294906	0.536545	0.373231	0.228891	1.40343	1.0986	0.28994	0.133502	0.095178	0.0668204	2.3368
										4.22401e+07	3.89438e+08	2.64083e+08	2.70816e+08	2.86651e+08	2.80957e+08	3.16219e+08	2.87008e+08	1.2865e+08	1.3352e+08	1.23831e+08	1.40005e+08	3.64217e+08	3.5316e+08	2.66464e+08	3.1539e+08	3.45966e+07	3.24488e+07	3.06668e+07	3.14182e+07	4.69154e+08	4.20687e+08	4.24178e+08	5.50413e+08
RecName: Full=Alcohol dehydrogenase; Short=ADH; EC=1.1.1.1; _ OS=Staphylococcus aureus (strain USA300).	ALKPGEALVQTEYCGVCHTDLHVK+Carbamidomethyl(14)Carbamidomethyl(17)	7895	20130320_UON_F4	20	7895	2653	682.088	28.5713	1	1.27261e+06	9.4474e+06	6.53685e+06	7.4135e+06	1.19824e+07	9.30361e+06	1.14009e+07	9.66794e+06	3.00805e+06	2.86396e+06	2.15219e+06	2.72702e+06	4.75728e+06	4.96323e+06	3.18233e+06	3.58719e+06	857149	474508	491641	278381	1.36986e+07	1.20452e+07	1.0903e+07	1.52021e+07	1	1.12965	1	1.71683	1.18114	0.0791937	0.435795	0.30696	0.139108	0.668415	0.518894	0.329058	0.0851904	0.087256	0.0475144	2.10167
	DVDPVAEVMK	3025	20130320_UON_C2	20	3025	1789	551.774	31.8445	1	1.72231e+06	1.98117e+07	1.557e+07	1.69699e+07	1.33309e+07	1.55267e+07	2.65414e+07	1.81641e+07	1.24453e+07	1.38877e+07	1.27141e+07	1.53052e+07	1.81176e+07	1.54719e+07	1.38719e+07	1.61377e+07	2.75931e+06	2.72958e+06	1.29068e+06	1.31307e+06	3.23496e+07	1.24761e+07	8.06665e+06	4.4177e+07	1	1.19239	1	1.36042	1.23878	0.367538	1.00515	0.695793	0.987417	1.17615	0.831257	0.600921	0.149659	0.150846	0.0641771	1.79513
	EAFEFAAENK	2556	20130320_UON_B2	22	2556	1119	578.267	27.2425	1	3.60747e+06	2.50005e+07	1.99083e+07	1.89959e+07	3.37967e+07	3.23029e+07	3.59927e+07	3.62519e+07	1.4033e+07	1.49411e+07	1.38887e+07	1.51879e+07	1.88081e+07	1.75804e+07	1.4956e+07	1.81425e+07	5.39314e+06	1.4073e+06	5.10697e+06	2.80249e+06	5.07902e+07	5.19702e+07	4.62087e+07	5.8535e+07	1	1.0941	1	2.04917	1.23231	0.0286766	0.859857	0.508764	0.644198	1.02925	0.662996	0.922465	0.217885	0.232162	0.0617615	3.07358
	ELGADAIINSK	1487	20130320_UON_B2	22	1487	915	565.803	27.3827	1	4.08405e+06	2.64368e+07	1.92231e+07	2.05646e+07	4.26488e+07	3.97899e+07	4.42077e+07	3.85562e+07	1.38035e+07	1.55861e+07	1.50484e+07	1.63033e+07	2.03e+07	1.71978e+07	1.57379e+07	1.95447e+07	7.25697e+06	3.28481e+06	5.98793e+06	4.95586e+06	6.95794e+07	6.12998e+07	6.81243e+07	8.07127e+07	1	1.08382	1	2.34968	1.42052	0.0124379	0.863925	0.528189	0.651218	1.03516	0.680682	0.90653	0.30559	0.261152	0.0809855	3.97841
	GLDATVVTSVAK	1236	20130320_UON_B2	24	1236	842	580.827	28.7893	1	3.60264e+06	3.24272e+07	2.40495e+07	2.26405e+07	4.45441e+07	4.13516e+07	4.66563e+07	4.06755e+07	1.69311e+07	1.7794e+07	1.60517e+07	1.9574e+07	2.39134e+07	2.27208e+07	2.06466e+07	2.06523e+07	5.91228e+06	4.58206e+06	6.38048e+06	4.25072e+06	7.07391e+07	6.68775e+07	6.2758e+07	8.3074e+07	1	1.17765	1	2.09415	1.36842	0.0306583	0.850471	0.573467	0.647955	1.06302	0.704043	0.84512	0.255387	0.199986	0.0849862	3.42661
	LVLDGIEVVGSLVGTR	1933	20130320_UON_B2	27	1933	1388	813.972	42.2549	1	1.38807e+06	2.24533e+07	1.43355e+07	1.43735e+07	3.09122e+07	2.54835e+07	2.36302e+07	2.2614e+07	6.43278e+06	5.58776e+06	4.98549e+06	5.58185e+06	1.15911e+07	1.42806e+07	1.00438e+07	1.36231e+07	5.00061e+06	2.88494e+06	2.95599e+06	3.02516e+06	4.93478e+07	5.32209e+07	5.56788e+07	6.14643e+07	1	1.32656	1	1.95317	1.57694	0.0565585	0.429833	0.330404	0.183964	0.942688	0.772585	0.875862	0.263875	0.252984	0.112285	4.18098
	MNLDIPR	3869	20130320_UON_C2	21	3869	2188	429.727	28.294	1	1.67489e+06	1.79869e+07	1.46646e+07	1.46036e+07	1.06823e+07	1.17429e+07	1.63511e+07	1.27372e+07	1.09739e+07	1.11729e+07	1.01249e+07	1.24588e+07	1.55994e+07	1.43738e+07	1.10358e+07	1.28584e+07	2.23991e+06	2.37866e+06	483712	893572	2.4036e+07	1.18952e+07	7.18053e+06	3.22964e+07	1	1.17944	1	1.0528	0.822163	0.874312	0.914173	0.617957	0.791139	1.10091	0.810328	0.760376	0.122539	0.150106	0.0575139	1.54114
	NADFGDVTGVTLGHEGIGK	4974	20130320_UON_C2	24	4974	2923	943.962	31.8987	1	1.22148e+06	9.54744e+06	7.4904e+06	7.2824e+06	1.05077e+07	8.93741e+06	1.23013e+07	1.04377e+07	5.03063e+06	4.70259e+06	4.67258e+06	5.3269e+06	6.81083e+06	5.95885e+06	5.71737e+06	6.05007e+06	1.40749e+06	1.49292e+06	1.19779e+06	728213	1.57141e+07	1.28408e+07	1.13279e+07	1.82169e+07	1	1.12481	1	1.65157	1.14438	0.0989258	0.772567	0.482816	0.478518	0.960668	0.614262	0.898219	0.188962	0.159861	0.0626313	2.2747
	VVAVGLPVDK	1699	20130320_UON_B2	24	1699	1049	498.806	27.9529	1	4.37335e+06	2.93906e+07	2.55163e+07	1.99293e+07	3.01449e+07	2.95408e+07	4.01528e+07	3.41319e+07	1.73257e+07	1.75378e+07	1.5893e+07	1.86741e+07	2.26856e+07	1.91608e+07	1.59777e+07	2.13817e+07	5.0872e+06	3.2122e+06	3.56503e+06	2.21104e+06	5.4296e+07	5.19692e+07	3.79222e+07	6.90664e+07	1	1.11045	1	1.69134	1.18576	0.0829302	0.876542	0.544341	0.687607	0.999954	0.703426	0.99988	0.177699	0.158884	0.0585676	2.69228
										2.29469e+07	1.92502e+08	1.47295e+08	1.42773e+08	2.2855e+08	2.13979e+08	2.57234e+08	2.23236e+08	9.99839e+07	1.04074e+08	9.55311e+07	1.11139e+08	1.42583e+08	1.31708e+08	1.11169e+08	1.31978e+08	3.59141e+07	2.2447e+07	2.74602e+07	2.04585e+07	3.80551e+08	3.34595e+08	3.0817e+08	4.62745e+08
G6PI_STAA1 Glucose_6_phosphate isomerase OS=Staphylococcus aureus (strain Mu3 / ATCC 700698) GN=pgi PE=3 SV=1	DSDDLDGLNYLAGK	5965	20130320_UON_A2	23	5965	2626	748.346	36.1388	1	1.81137e+06	1.05707e+07	8.40901e+06	5.55569e+06	1.01506e+07	1.20676e+07	1.47021e+07	1.39393e+07	7.88211e+06	7.52064e+06	6.52075e+06	7.48678e+06	9.42949e+06	8.6789e+06	6.75884e+06	8.43529e+06	2.00433e+06	570227	1.65276e+06	1.06542e+06	2.06007e+07	2.52091e+07	1.25988e+07	2.03303e+07	1	1.15037	1	1.93039	1.41953	0.0394485	1.11627	0.730531	0.715073	1.26401	0.898137	0.434777	0.200887	0.211806	0.0671232	2.98856
	ELVDYLADKDFSVNVISK	2306	20130320_UON_A2	25	2306	963	685.69	37.4312	1	1.70159e+06	3.27223e+07	2.40444e+07	2.10217e+07	3.65929e+07	2.95783e+07	3.91419e+07	3.2759e+07	1.14151e+07	1.0373e+07	8.3718e+06	1.24741e+07	2.37846e+07	2.32166e+07	1.72332e+07	2.04454e+07	4.29173e+06	4.14929e+06	2.70522e+06	2.00577e+06	8.01174e+07	6.72442e+07	4.74177e+07	8.26461e+07	1	1.31737	1	1.73697	1.35599	0.107525	0.536345	0.441305	0.254296	1.06529	0.852789	0.858031	0.165455	0.165116	0.0846136	3.49007
	FLFETVVK	2649	20130320_UON_A2	24	2649	1397	491.782	34.854	1	1.19722e+06	1.85388e+07	1.45027e+07	1.20812e+07	2.34963e+07	2.23976e+07	2.58765e+07	2.20554e+07	7.59556e+06	7.30147e+06	6.22751e+06	7.4066e+06	1.37818e+07	1.3957e+07	1.04311e+07	1.43261e+07	3.59328e+06	2.25671e+06	3.49658e+06	2.35324e+06	5.43756e+07	5.82339e+07	4.89399e+07	6.12001e+07	1	1.28095	1	2.0256	1.44644	0.0457142	0.615958	0.44767	0.316847	1.13333	0.882136	0.71027	0.252587	0.223783	0.101183	4.80893
	GIYPSSANYTTDLHSLGQYVQEGR	2591	20130320_UON_A2	24	2591	1023	886.088	35.5773	1	1.74264e+06	1.85378e+07	1.18796e+07	1.14691e+07	1.49746e+07	2.00655e+07	2.37995e+07	2.03855e+07	7.47404e+06	6.66203e+06	4.9615e+06	7.18626e+06	1.19811e+07	1.30028e+07	9.47237e+06	1.23096e+07	3.47918e+06	795873	3.14141e+06	1.58031e+06	4.09947e+07	4.39948e+07	2.3905e+07	4.23822e+07	1	1.26807	1	1.81588	1.48482	0.0770754	0.602438	0.485053	0.299829	1.0719	0.820761	0.837819	0.20621	0.247538	0.0852693	3.46733
	SGTTTEPAVAFR	1941	20130320_UON_A2	24	1941	538	618.812	21.6461	1	3.72196e+06	4.3383e+07	3.52935e+07	3.33332e+07	4.98635e+07	3.59012e+07	5.02451e+07	5.53975e+07	2.1415e+07	2.19512e+07	2.06411e+07	2.7269e+07	3.18673e+07	2.78308e+07	2.66804e+07	3.17912e+07	7.1942e+06	5.6402e+06	5.53807e+06	3.66254e+06	1.18186e+08	1.08189e+08	1.15294e+08	1.42911e+08	1	1.20009	1	1.65389	1.28125	0.115776	0.788689	0.577454	0.535014	1.02107	0.70539	0.948856	0.190397	0.164203	0.0733689	4.1871
	TLEFFGEHELK	3974	20130320_UON_A2	21	3974	1410	675.337	31.3177	1	1.88756e+06	2.27195e+07	1.57258e+07	1.72973e+07	2.52251e+07	2.34439e+07	2.76322e+07	2.3249e+07	1.03356e+07	7.31437e+06	7.66443e+06	9.17667e+06	1.69032e+07	1.87307e+07	1.42829e+07	1.51312e+07	3.54746e+06	1.7254e+06	2.89701e+06	2.34268e+06	4.69874e+07	4.26576e+07	3.36266e+07	5.93162e+07	1	1.23103	1	1.7274	1.20444	0.0962679	0.598491	0.465477	0.284013	1.12872	0.831816	0.708185	0.182414	0.166249	0.075999	3.16827
	YDITIEKDSDDLDGLNYLAGK	2452	20130320_UON_A2	22	2452	1468	786.713	36.6253	1	974035	1.44531e+07	1.09878e+07	9.66723e+06	2.06527e+07	1.89085e+07	2.05349e+07	1.83139e+07	6.29083e+06	7.31902e+06	6.57301e+06	8.2692e+06	1.06502e+07	9.51418e+06	9.13902e+06	1.05799e+07	4.40844e+06	4.52571e+06	3.51357e+06	3.04985e+06	3.98558e+07	3.66637e+07	3.29432e+07	4.83397e+07	1	1.27075	1	2.1731	1.51055	0.0318014	0.788535	0.599063	0.555636	1.10535	0.786562	0.763291	0.429507	0.351794	0.170002	4.37342
										1.30364e+07	1.60925e+08	1.20843e+08	1.10425e+08	1.80956e+08	1.62363e+08	2.01932e+08	1.861e+08	7.24083e+07	6.84417e+07	6.09601e+07	7.92686e+07	1.18398e+08	1.14931e+08	9.39978e+07	1.13019e+08	2.85186e+07	1.96634e+07	2.29446e+07	1.60598e+07	4.01118e+08	3.82192e+08	3.14725e+08	4.57125e+08
ENO_STAA1 Enolase OS=Staphylococcus aureus (strain Mu3 / ATCC 700698) GN=eno PE=3 SV=1	ALVPSGASTGEHEAVELR	3574	20130320_UON_A2	24	3574	1594	911.964	26.2469	1	1.56696e+06	2.07006e+07	1.60331e+07	1.31758e+07	1.47029e+07	1.49775e+07	2.00019e+07	2.01056e+07	1.19342e+07	1.1981e+07	1.14176e+07	1.3463e+07	1.35727e+07	1.53277e+07	1.15085e+07	1.49262e+07	4.52869e+06	3.14754e+06	3.29093e+06	2.34114e+06	4.25353e+07	3.56858e+07	3.33465e+07	4.81209e+07	1	1.2663	1	1.35572	1.09246	0.354183	0.947925	0.668603	0.880266	1.07496	0.814458	0.83056	0.258532	0.233905	0.100245	3.10217
	AVENVNEIIAPEIIEGEFSVLDQVSIDK	4605	20130320_UON_A2	24	4605	2393	1024.19	45.785	1	30213.2	4.8527e+06	6.15387e+06	4.21592e+06	8.42824e+06	7.03394e+06	8.50519e+06	6.07395e+06	1.19305e+06	1.40441e+06	1.19327e+06	1.39772e+06	2.40992e+06	4.05691e+06	3.65317e+06	4.29196e+06	872682	1.02e+06	528732	554446	1.7433e+07	1.66063e+07	1.05673e+07	1.68235e+07	1	1.38876	1	1.96957	1.67505	0.0611154	0.340165	0.267691	0.153475	0.944879	0.875866	0.887795	0.195104	0.198817	0.102714	4.02748
	IEDELFETAKYDGIK	3825	20130320_UON_A2	23	3825	3154	885.94	32.3947	1	370283	5.7853e+06	3.15926e+06	5.11253e+06	9.94508e+06	7.66425e+06	6.19029e+06	5.14706e+06	1.87414e+06	1.82645e+06	2.14966e+06	1.56478e+06	3.76071e+06	3.60509e+06	3.19259e+06	2.72515e+06	3.11746e+06	9.08482e+06	2.19315e+06	4.43808e+06	1.83732e+07	1.14393e+07	1.90484e+07	2.99646e+07	1	1.34644	1	2.00637	1.92742	0.0646467	0.513956	0.412436	0.244618	0.920719	0.74846	0.830984	1.3054	1.7271	0.594202	5.4636
	MMIALDGTPNK	1160	20130320_UON_A2	22	1160	688	595.796	29.3699	1	2.91043e+06	6.49097e+07	5.30206e+07	3.76297e+07	1.67734e+07	1.9412e+07	4.94678e+07	2.77666e+07	5.03646e+07	4.5911e+07	4.33172e+07	5.45589e+07	4.75268e+07	4.95751e+07	3.72528e+07	4.91056e+07	4.95535e+06	4.44168e+06	574219	1.01333e+06	5.90276e+07	1.7816e+07	7.09105e+06	9.05735e+07	1	1.35794	1	0.715716	0.860398	0.498513	1.22516	0.956995	0.558021	1.15769	0.932642	0.678183	0.0693162	0.104392	0.0707206	1.1012
	RGLETAVGDEGGFAPK	6475	20130320_UON_A2	23	6475	3103	802.404	25.7622	1	514777	7.96745e+06	7.96953e+06	6.19895e+06	7.6595e+06	5.60727e+06	9.60103e+06	8.59454e+06	4.54645e+06	4.15746e+06	3.70423e+06	4.59653e+06	5.79089e+06	3.93278e+06	4.41457e+06	4.89214e+06	1.52979e+06	1.14004e+06	1.00541e+06	674311	2.32531e+07	1.90595e+07	1.72764e+07	2.35209e+07	1	1.24742	1	1.38902	1.16683	0.319607	0.750734	0.541363	0.48385	0.840167	0.663956	0.648465	0.192027	0.182274	0.0802971	3.6692
	SGETEDTTIADIAVATNAGQIK	840	20130320_UON_A2	27	840	525	1103.04	35.2843	1	3.9383e+06	3.37721e+07	2.83343e+07	2.52635e+07	4.22948e+07	3.31824e+07	3.96398e+07	4.29504e+07	2.62971e+07	2.33289e+07	2.43239e+07	2.78044e+07	2.91415e+07	2.36779e+07	2.31191e+07	2.5264e+07	8.5182e+06	6.53836e+06	6.30218e+06	3.51971e+06	8.95579e+07	1.19636e+08	1.18326e+08	1.13277e+08	1	1.14555	1	1.73114	1.18689	0.0784581	1.11441	0.726019	0.718232	1.10836	0.753866	0.733822	0.272467	0.246131	0.0830131	4.82758
										9.33097e+06	1.37988e+08	1.14671e+08	9.15964e+07	9.98039e+07	8.78773e+07	1.33406e+08	1.10638e+08	9.62095e+07	8.86093e+07	8.61058e+07	1.03385e+08	1.02203e+08	1.00176e+08	8.31407e+07	1.01205e+08	2.35222e+07	2.53724e+07	1.38946e+07	1.2541e+07	2.5018e+08	2.20243e+08	2.05656e+08	3.2228e+08
RecName: Full=Catalase; EC=1.11.1.6; _ OS=Staphylococcus aureus (strain USA300).	DLFEAIEK	8018	20130320_UON_C4	23	8018	3704	482.75	35.1322	1	708886	3.47667e+06	2.44977e+06	2.45821e+06	4.0669e+06	4.63744e+06	5.48856e+06	5.64077e+06	4.64328e+06	4.79359e+06	4.21155e+06	5.30467e+06	4.37945e+06	5.45447e+06	3.90842e+06	4.94018e+06	1.60619e+06	670876	1.69083e+06	973511	1.45353e+07	1.63088e+07	1.20372e+07	1.22062e+07	1	1.01086	1	2.18107	1.42805	0.0105593	2.08424	1.25184	0.017014	2.05448	1.33378	0.0164208	0.543398	0.491957	0.171007	6.05787
	FDSQPEYK	3521	20130320_UON_C4	22	3521	1938	507.229	14.4276	1	1.55538e+06	7.68849e+06	5.78898e+06	6.29285e+06	1.30931e+07	1.30035e+07	1.40136e+07	1.2072e+07	7.09649e+06	7.36801e+06	8.38532e+06	7.29579e+06	1.04606e+07	9.62837e+06	8.03017e+06	9.92815e+06	5.16827e+06	2.4253e+06	4.09674e+06	3.22103e+06	4.50044e+07	4.1143e+07	4.16069e+07	3.55142e+07	1	0.991281	1	2.44691	1.36163	0.00717697	1.41358	0.808944	0.193574	1.78411	1.08047	0.0434111	0.69922	0.567552	0.327747	7.65595
	GSGAFGTFTVTK	3084	20130320_UON_B2	22	3084	2051	586.798	29.4795	1	978515	9.24478e+06	6.66326e+06	6.88346e+06	1.39145e+07	1.35968e+07	1.52051e+07	1.41704e+07	7.37618e+06	7.55206e+06	6.70961e+06	9.46439e+06	7.73469e+06	8.24812e+06	7.40417e+06	7.96678e+06	3.88725e+06	3.51548e+06	3.19841e+06	2.78751e+06	3.67703e+07	3.39587e+07	3.04789e+07	4.32232e+07	1	1.18117	1	2.39322	1.53058	0.0160565	1.30847	0.971822	0.382873	1.31905	0.839191	0.359737	0.563258	0.411305	0.235891	6.07619
	IFSEIGK	8352	20130320_UON_C2	17	8352	2859	397.225	20.1374	1	643254	5.52818e+06	4.37579e+06	4.24671e+06	8.30215e+06	7.50259e+06	9.064e+06	8.67964e+06	4.90718e+06	4.64793e+06	4.60201e+06	5.4327e+06	5.95206e+06	5.54839e+06	4.63767e+06	6.11535e+06	2.81705e+06	1.61489e+06	2.59333e+06	2.12352e+06	2.41781e+07	2.4223e+07	2.55343e+07	2.63574e+07	1	1.14464	1	2.26771	1.47812	0.0168419	1.32418	0.860947	0.34167	1.50423	1.03977	0.176201	0.618415	0.498128	0.277298	6.77932
	KPPFPTDGYGYEYNQR	6366	20130320_UON_C2	7	6366	1589	644.633	28.3482	1	660018	6.91707e+06	4.72888e+06	5.20012e+06	9.52084e+06	1.12758e+07	8.67488e+06	8.51831e+06	4.90273e+06	4.66662e+06	4.18143e+06	5.13076e+06	6.86009e+06	7.42068e+06	4.92608e+06	5.75186e+06	2.42615e+06	1.80228e+06	1.86518e+06	1.75264e+06	2.75392e+07	2.41596e+07	2.67386e+07	2.69985e+07	1	1.21106	1	2.17009	1.60303	0.0223931	1.07857	0.745921	0.813446	1.42572	1.11854	0.264256	0.448201	0.342946	0.165497	6.02281
	LFSYGDAQR	3931	20130320_UON_D3	25	3931	1854	528.757	22.6212	1	1.13696e+06	6.68081e+06	3.89313e+06	5.97343e+06	1.51604e+07	1.11021e+07	9.4696e+06	9.30769e+06	6.85493e+06	7.35877e+06	7.74943e+06	9.53028e+06	1.22887e+07	1.07033e+07	8.02296e+06	9.42188e+06	4.6176e+06	4.85002e+06	4.74366e+06	4.45836e+06	4.30741e+07	4.51311e+07	6.0773e+07	3.51053e+07	1	1.12582	1	2.54687	2.04972	0.0101482	1.78086	1.26568	0.0621777	2.28659	1.69861	0.0119468	1.05572	0.632422	0.855949	10.4094
	LFVSLNR	2469	20130320_UON_E2	24	2469	2118	424.751	28.9442	1	997367	7.97662e+06	6.06059e+06	5.81994e+06	1.36784e+07	1.18508e+07	1.24441e+07	1.17144e+07	5.59124e+06	6.02951e+06	4.88627e+06	5.71017e+06	8.35819e+06	7.81127e+06	5.94535e+06	7.40168e+06	3.48698e+06	3.61559e+06	3.66716e+06	3.3493e+06	3.79968e+07	3.74563e+07	3.80324e+07	4.02273e+07	1	1.14004	1	2.38259	1.52988	0.0129323	1.06534	0.699766	0.83483	1.41535	1.00492	0.245793	0.677026	0.413187	0.33963	7.37072
	QDDDNYFEQPGK	8095	20130320_UON_F4	24	8095	3099	728.302	23.8365	1	224953	3.69029e+06	2.82593e+06	3.07091e+06	7.15688e+06	6.97016e+06	7.34687e+06	5.98533e+06	3.39568e+06	3.40847e+06	3.75123e+06	4.71654e+06	4.73827e+06	4.45506e+06	3.84419e+06	4.08616e+06	1.97145e+06	1.21789e+06	1.9655e+06	1.46791e+06	2.45802e+07	2.05629e+07	2.68806e+07	2.94689e+07	1	1.24684	1	2.79851	1.99176	0.00617425	1.55644	1.22358	0.174148	1.74516	1.24901	0.0932894	0.674959	0.573791	0.378472	10.3436
										6.90534e+06	5.12029e+07	3.67863e+07	3.99456e+07	8.48932e+07	7.99391e+07	8.17067e+07	7.60885e+07	4.47677e+07	4.5825e+07	4.44768e+07	5.25853e+07	6.07721e+07	5.92697e+07	4.6719e+07	5.5612e+07	2.5981e+07	1.97123e+07	2.38208e+07	2.01338e+07	2.53678e+08	2.42943e+08	2.62082e+08	2.49101e+08
TKT_STAAC Transketolase OS=Staphylococcus aureus (strain COL) GN=tkt PE=3 SV=1	ANEDESQWNSLLEK	2066	20130320_UON_A2	24	2066	1814	831.879	33.1878	1	1.37109e+06	1.29148e+07	9.30727e+06	9.76048e+06	1.90665e+07	1.69342e+07	1.93858e+07	1.52756e+07	8.60654e+06	7.52978e+06	7.56554e+06	8.40364e+06	8.88532e+06	1.0845e+07	7.60212e+06	9.75099e+06	4.60477e+06	3.14369e+06	3.73336e+06	3.36257e+06	3.65845e+07	3.68609e+07	3.6338e+07	4.75587e+07	1	1.17869	1	2.11857	1.47997	0.025149	0.962578	0.634346	0.907381	1.11183	0.819712	0.73592	0.44506	0.339476	0.15562	4.71738
	NVWFGVR	8766	20130320_UON_A2	18	8766	3794	439.235	31.7212	1	661554	4.79439e+06	2.77642e+06	3.32632e+06	6.12115e+06	6.38293e+06	7.06612e+06	7.00167e+06	1.8451e+06	1.62282e+06	1.55278e+06	1.5502e+06	3.59046e+06	3.34327e+06	2.17675e+06	3.13961e+06	1.35231e+06	873753	1.79182e+06	1.21323e+06	1.27659e+07	1.59329e+07	1.31185e+07	1.4193e+07	1	1.18512	1	2.29887	1.52301	0.0183221	0.568481	0.384979	0.241377	1.05982	0.842085	0.859185	0.452571	0.399739	0.160752	4.84573
	SNVNDATDYSSETPEGK	5850	20130320_UON_A2	22	5850	2052	907.386	16.7194	1	1.08141e+06	1.02038e+07	8.22752e+06	7.93966e+06	1.47444e+07	1.48346e+07	1.5277e+07	1.38375e+07	6.86619e+06	7.26683e+06	7.87393e+06	8.46427e+06	1.02332e+07	9.95012e+06	7.91362e+06	1.09829e+07	3.59701e+06	2.60708e+06	3.07639e+06	2.91093e+06	3.26222e+07	3.38879e+07	3.5647e+07	3.07748e+07	1	1.16089	1	2.13801	1.329	0.0280278	1.10997	0.74628	0.732473	1.42355	1.01747	0.244486	0.444093	0.318168	0.150901	4.84228
	TTIGFGSPNK	3804	20130320_UON_A2	38	3804	982	511.266	18.9801	1	2.77637e+06	2.65688e+07	1.67429e+07	2.00373e+07	3.18254e+07	3.0523e+07	3.52851e+07	3.04838e+07	1.52716e+07	1.37643e+07	1.4981e+07	1.74619e+07	1.89639e+07	1.77918e+07	1.33966e+07	1.5675e+07	6.93829e+06	4.96738e+06	6.48346e+06	5.91114e+06	7.11917e+07	6.29087e+07	6.92822e+07	7.70349e+07	1	1.21442	1	1.93749	1.31307	0.0504717	0.929729	0.657703	0.833134	0.995491	0.752828	0.989304	0.367488	0.27454	0.128223	4.24069
	TVPSFFGGSADLAGSNK	1722	20130320_UON_A2	24	1722	736	827.903	34.1731	1	2.95177e+06	2.95992e+07	2.16815e+07	2.34384e+07	3.76164e+07	4.00204e+07	4.40882e+07	3.75143e+07	1.88089e+07	2.10559e+07	1.72585e+07	1.88117e+07	2.17386e+07	2.25147e+07	1.79517e+07	2.38473e+07	8.46369e+06	6.36716e+06	8.52081e+06	6.94114e+06	9.14623e+07	8.62571e+07	8.6932e+07	1.01512e+08	1	1.18349	1	2.05018	1.37171	0.0338369	0.97765	0.659019	0.944889	1.10791	0.785834	0.743331	0.390015	0.28677	0.130843	4.71429
	YAETYPELAEEFK	5936	20130320_UON_A2	24	5936	1758	795.368	34.5323	1	1.3883e+06	1.27457e+07	9.06773e+06	9.12708e+06	1.84583e+07	1.92949e+07	1.94029e+07	1.54855e+07	8.47559e+06	7.71966e+06	7.28447e+06	7.77863e+06	9.97512e+06	1.06169e+07	9.30237e+06	9.38002e+06	4.4498e+06	3.37033e+06	3.4848e+06	3.56228e+06	4.15645e+07	4.11131e+07	3.94887e+07	4.47705e+07	1	1.18349	1	2.24696	1.55637	0.0182087	0.966887	0.633111	0.918252	1.21484	0.7945	0.521891	0.459874	0.333372	0.165082	5.16371
										1.02305e+07	9.68268e+07	6.78034e+07	7.36293e+07	1.27832e+08	1.2799e+08	1.40505e+08	1.19598e+08	5.9874e+07	5.89592e+07	5.65162e+07	6.24703e+07	7.33865e+07	7.5062e+07	5.83432e+07	7.27758e+07	2.94059e+07	2.13294e+07	2.70906e+07	2.39013e+07	2.86191e+08	2.7696e+08	2.80806e+08	3.15844e+08
DNAK_STAA1 Chaperone protein DnaK OS=Staphylococcus aureus (strain Mu3 / ATCC 700698) GN=dnaK PE=3 SV=1	IIGIDLGTTNSCVTVLEGDEPK+Carbamidomethyl(12)Deamidated(10)	7173	20130320_UON_A2	21	7173	2832	1166.59	38.3674	1	3.22316e+06	1.01974e+07	8.38154e+06	7.99063e+06	9.04235e+06	7.92318e+06	8.38835e+06	8.06521e+06	4.42453e+06	4.56618e+06	4.76041e+06	5.71793e+06	5.70401e+06	7.07029e+06	5.89576e+06	6.53266e+06	2.09628e+06	1.40787e+06	1.34049e+06	1.11345e+06	2.20003e+07	2.41302e+07	1.89485e+07	2.24988e+07	1	0.799192	1	1.12172	0.515097	0.588219	0.653483	0.339482	0.180771	0.845935	0.421738	0.501185	0.199984	0.136794	0.0266458	2.93957
	IINEPTAAALAYGLDK	1668	20130320_UON_A2	35	1668	890	830.447	35.0949	1	1.64806e+07	3.08772e+07	2.40447e+07	2.41801e+07	2.83458e+07	3.038e+07	3.54689e+07	3.4213e+07	1.99916e+07	1.88359e+07	1.91246e+07	2.38189e+07	2.232e+07	2.52511e+07	1.98483e+07	2.34765e+07	7.70821e+06	3.91119e+06	6.92635e+06	4.71717e+06	7.44153e+07	6.56798e+07	5.41503e+07	6.83021e+07	1	0.49239	1	1.34342	0.469259	0.0621696	0.855502	0.307028	0.337267	0.950967	0.328894	0.729542	0.24338	0.134971	0.00601426	2.74681
	IPAVQEAVK	5308	20130320_UON_A2	23	5308	1340	477.782	17.5784	1	1.37485e+07	2.20823e+07	1.87891e+07	2.00423e+07	1.60896e+07	1.89747e+07	2.04755e+07	1.98056e+07	1.15278e+07	1.12604e+07	1.37033e+07	1.73369e+07	1.76601e+07	1.89535e+07	1.42484e+07	1.92298e+07	5.1955e+06	2.90933e+06	4.33626e+06	3.2225e+06	4.61764e+07	4.72535e+07	4.52911e+07	4.38556e+07	1	0.380154	1	1.00915	0.295286	0.936139	0.720957	0.287495	0.0631918	0.938785	0.301006	0.610966	0.209793	0.0961348	0.00224858	2.44537
	NEADSLVFQVEK	3416	20130320_UON_A2	22	3416	1217	689.843	32.2843	1	1.46393e+07	1.85868e+07	1.51415e+07	1.41481e+07	1.06782e+07	1.15194e+07	1.61686e+07	1.65623e+07	1.06859e+07	1.03307e+07	9.72838e+06	1.53234e+07	1.46379e+07	1.67833e+07	1.05166e+07	1.59157e+07	2.428e+06	354975	1.93198e+06	913378	3.39878e+07	3.79416e+07	2.51644e+07	3.23544e+07	1	0.25762	1	0.878635	0.309241	0.346654	0.736908	0.259242	0.0475023	0.925424	0.296747	0.52422	0.0900307	0.0719417	0.000147584	2.07065
	NTAESYLGEK	1964	20130320_UON_A2	24	1964	774	556.264	17.4652	1	1.67187e+07	3.09599e+07	2.68474e+07	2.97433e+07	3.28848e+07	3.4142e+07	3.33736e+07	3.3772e+07	1.62298e+07	1.65899e+07	1.96895e+07	2.31458e+07	2.42798e+07	2.4514e+07	2.16182e+07	2.50069e+07	1.01809e+07	5.71259e+06	9.18816e+06	6.99913e+06	7.73695e+07	7.7684e+07	8.96458e+07	7.99528e+07	1	0.496154	1	1.28679	0.339917	0.10339	0.725574	0.303546	0.112271	0.91512	0.285387	0.548591	0.307672	0.15432	0.00808871	3.11359
	QAITNPNTVQSIK	6330	20130320_UON_A2	24	6330	1592	707.386	19.0215	1	9.43977e+06	1.64016e+07	1.43687e+07	1.55487e+07	1.44053e+07	1.52776e+07	1.92015e+07	1.75061e+07	8.76929e+06	7.59146e+06	9.42882e+06	1.28473e+07	1.25455e+07	1.32862e+07	9.8998e+06	1.15686e+07	4.26876e+06	1.52295e+06	3.34546e+06	2.32483e+06	4.69068e+07	4.27372e+07	4.30131e+07	4.64089e+07	1	0.446722	1	1.19068	0.421773	0.21657	0.692929	0.316699	0.0719263	0.848298	0.294471	0.28244	0.205564	0.131743	0.00300693	3.21144
	TALEGQDIEDIK	1770	20130320_UON_A2	28	1770	1067	666.334	27.7038	1	2.23722e+07	2.88728e+07	2.37665e+07	2.44584e+07	1.76498e+07	2.03298e+07	2.94473e+07	2.98797e+07	1.40913e+07	1.2624e+07	1.39295e+07	2.08231e+07	2.1122e+07	2.24899e+07	1.69363e+07	2.17648e+07	4.53037e+06	468654	4.94011e+06	1.69609e+06	6.16008e+07	5.89243e+07	4.58209e+07	5.86801e+07	1	0.225808	1	0.978252	0.362236	0.88211	0.617956	0.218408	0.00742114	0.827517	0.193618	0.0629531	0.116972	0.100636	2.65003e-05	2.26226
	TLTDLGENIGEEDKK	8872	20130320_UON_A2	23	8872	3025	831.412	26.04	1	4.20191e+06	9.23472e+06	8.42524e+06	8.43033e+06	6.19252e+06	5.6143e+06	7.88543e+06	8.42775e+06	4.35507e+06	4.31058e+06	4.67786e+06	6.06971e+06	6.77449e+06	6.78284e+06	5.82859e+06	6.85319e+06	1.87902e+06	517518	1.97609e+06	1.11567e+06	2.01402e+07	1.9328e+07	1.74113e+07	1.76074e+07	1	0.601974	1	0.928291	0.456417	0.698775	0.640865	0.302133	0.092273	0.8662	0.325251	0.443707	0.181178	0.14531	0.00898735	2.45895
										1.00824e+08	1.67213e+08	1.39765e+08	1.44542e+08	1.35288e+08	1.44161e+08	1.70409e+08	1.68232e+08	9.00753e+07	8.61091e+07	9.50425e+07	1.25083e+08	1.25044e+08	1.35131e+08	1.04792e+08	1.30348e+08	3.8287e+07	1.68051e+07	3.39849e+07	2.21022e+07	3.82597e+08	3.73678e+08	3.39446e+08	3.6966e+08
RecName: Full=Choline dehydrogenase; Short=CDH; Short=CHD; EC=1.1.99.1; _ OS=Staphylococcus aureus (strain Mu3 / ATCC 700698).	AFVTEIHYEGR	5834	20130320_UON_F4	4	5834	3667	441.22	25.9243	1	27256.1	113529	164104	157832	259598	313860	350725	166214	118843	159646	134911	252050	254441	169814	160150	182092	988591	528495	756753	433842	2.92512e+07	3.29325e+07	2.82168e+07	3.47029e+07	1	1.09095	1	2.35649	1.97864	0.0233513	1.43812	1.29915	0.287111	1.6565	1.27382	0.100004	5.85165	5.33645	0.0170145	270.365
	HGVHDENEGAIEVKPYAK	1720	20130320_UON_F4	5	1720	1398	498.998	13.5117	1	47536.8	175228	154781	180229	425648	369268	476771	370369	97949.2	130781	107012	123892	160544	131610	162027	209870	1.90833e+06	1.19709e+06	406453	433433	8.31055e+07	5.44105e+07	4.14624e+07	8.3584e+07	1	0.892867	1	2.94394	1.68302	0.000613551	0.82405	0.476059	0.493994	1.19054	0.763977	0.48659	7.07332	8.28995	0.0982964	470.732
	MGPASDPMAVVDPLTMK	7403	20130320_UON_E2	3	7403	4450	880.42	38.0096	1	241977	498112	203056	245701	898864	399931	414533	254836	216500	284650	177065	195763	355733	253172	130479	393354	260602	1.83406e+06	337975	140601	9.72554e+06	2.31289e+06	1.78971e+06	1.99229e+07	1	0.910564	1	1.65552	1.69795	0.274457	0.735148	0.492677	0.337817	0.952805	0.830096	0.880958	2.16448	3.67032	0.452162	28.3898
	QEGFGPFDSQVHR	4651	20130320_UON_F4	4	4651	3072	501.901	27.1273	1	85441.9	153259	91511.6	92283.4	174129	292743	396358	308390	39282.4	121799	94248.1	164563	78950.4	90124.8	81392.2	46381.1	1.4515e+06	520183	1.22555e+06	639994	4.84519e+07	4.19034e+07	3.33095e+07	4.97629e+07	1	0.604102	1	2.77309	1.70275	0.0206058	0.993837	0.797102	0.983916	0.702606	0.393659	0.153212	9.08226	7.00518	0.0318121	410.484
	SYDYVIIGGGSAGSVLGNR	5319	20130320_UON_F4	8	5319	3091	942.972	35.7288	1	102739	1.83042e+06	1.1549e+06	1.09289e+06	1.33982e+06	1.34169e+06	1.7842e+06	1.05682e+06	474675	440250	437843	568241	1.39117e+06	1.2571e+06	1.0474e+06	1.564e+06	1.40239e+06	1.55378e+06	1.61145e+06	1.43028e+06	3.36604e+07	3.40692e+07	3.41179e+07	3.80481e+07	1	1.3616	1	1.32088	1.18675	0.433752	0.459468	0.371189	0.210468	1.25801	1.06516	0.513405	1.43458	1.07185	0.292362	33.4603
	TGAAASNHFEGGGFVR	3790	20130320_UON_F4	4	3790	2155	526.584	19.0485	1	7107.3	71778.9	34329.6	69385.7	240822	129697	247303	388591	31899.5	35119.3	34786.5	9458.37	44783.7	38282.8	46009.8	47770	1.87804e+06	1.59439e+06	1.21024e+06	1.02155e+06	7.23394e+07	6.37496e+07	6.49964e+07	7.68829e+07	1	1.35267	1	5.51153	6.05148	0.0256885	0.609325	0.682062	0.344675	0.968483	0.745669	0.932035	31.2386	29.5439	0.00537006	1522.27
	VLGGSSSINGMIYQR	5217	20130320_UON_F4	3	5217	3869	791.403	31.1555	1	366144	2.71293e+06	1.59735e+06	2.12292e+06	2.69171e+06	3.48841e+06	2.53312e+06	2.42068e+06	1.80001e+06	988122	978047	1.23258e+06	1.66581e+06	1.29254e+06	942808	1.28244e+06	1.4695e+06	1.13302e+06	1.18566e+06	2.18138e+06	1.95598e+07	1.05338e+07	8.89154e+06	2.88754e+07	1	1.17552	1	1.6375	1.24656	0.117118	0.735183	0.658777	0.449256	0.762369	0.621846	0.48686	0.877961	0.799892	0.726058	9.98046
										878202	5.55525e+06	3.40003e+06	3.96124e+06	6.03058e+06	6.3356e+06	6.20301e+06	4.96591e+06	2.77916e+06	2.16037e+06	1.96391e+06	2.54655e+06	3.95143e+06	3.23265e+06	2.57027e+06	3.72591e+06	9.35895e+06	8.36101e+06	6.73408e+06	6.28108e+06	2.96094e+08	2.39912e+08	2.12784e+08	3.31779e+08
RecName: Full=Dihydrolipoyl dehydrogenase; EC=1.8.1.4; AltName: Full=Dihydrolipoamide dehydrogenase; AltName: Full=E3 component of pyruvate complex; AltName: Full=Membrane_bound ribosome protein complex 50 kDa subunit; _ OS=Staphylococcus aureus (strain COL).	FVEAQHSENLGVIAESVSLNFQK	8057	20130320_UON_B2	22	8057	1444	849.43	37.0855	1	1.28015e+06	1.97135e+07	1.6101e+07	1.38606e+07	2.11964e+07	1.64791e+07	2.4237e+07	2.25291e+07	6.77245e+06	5.47064e+06	4.14057e+06	6.37155e+06	1.32092e+07	1.33016e+07	1.04406e+07	1.31344e+07	2.96887e+06	1.74678e+06	1.53247e+06	1.39988e+06	3.32551e+07	2.94639e+07	1.73534e+07	2.7292e+07	1	1.25767	1	1.65717	1.30341	0.125691	0.446573	0.372424	0.17617	0.982935	0.727136	0.960536	0.150092	0.15082	0.0729981	2.10703
	GLLEVDK	1665	20130320_UON_D3	23	1665	858	822.91	32.8605	1	4.17887e+06	2.93011e+07	2.1953e+07	2.0822e+07	3.85662e+07	3.66295e+07	4.42724e+07	3.67439e+07	1.78366e+07	2.00868e+07	1.59524e+07	2.02199e+07	2.43512e+07	2.2026e+07	1.8099e+07	2.13282e+07	8.74905e+06	5.06463e+06	8.11159e+06	5.24278e+06	7.18586e+07	7.03681e+07	5.9662e+07	8.23346e+07	1	1.11325	1	2.04855	1.32864	0.0269157	0.971685	0.647526	0.926308	1.12523	0.761745	0.688601	0.356279	0.298554	0.101914	3.72728
	NAIIATGSRPIEIPNFK	1565	20130320_UON_F4	8	1565	1055	921.014	33.016	1	2.84443e+06	2.64018e+07	2.14936e+07	2.03608e+07	3.50948e+07	2.9402e+07	3.48009e+07	3.02543e+07	1.5275e+07	1.51111e+07	1.37615e+07	1.57278e+07	1.80239e+07	1.93228e+07	1.52834e+07	1.69192e+07	5.23427e+06	5.48635e+06	5.04402e+06	4.29119e+06	6.04334e+07	5.41329e+07	4.87913e+07	6.82729e+07	1	1.15817	1	1.82209	1.22272	0.0608658	0.842121	0.535259	0.624145	0.97818	0.662785	0.945192	0.282077	0.192307	0.0891319	3.25778
	RPNTDELGLEELGVK	1790	20130320_UON_C4	25	1790	1111	835.437	31.2907	1	3.00192e+06	2.38577e+07	1.56473e+07	1.83676e+07	3.17256e+07	2.75215e+07	3.22119e+07	2.66092e+07	1.57663e+07	1.51404e+07	1.49859e+07	1.6012e+07	1.79444e+07	1.77477e+07	1.46187e+07	1.53231e+07	6.14577e+06	5.14496e+06	4.66663e+06	4.20788e+06	5.7033e+07	5.08799e+07	5.19308e+07	7.15597e+07	1	1.1606	1	1.93953	1.31359	0.0421218	1.01692	0.622414	0.957204	1.07818	0.736498	0.807316	0.331259	0.246754	0.103972	3.80132
	TSISNIYAIGDIVPGLPLAHK	883	20130320_UON_B2	25	883	284	727.072	40.4342	1	6.66689e+06	7.54359e+07	4.43158e+07	4.65865e+07	7.39437e+07	6.4881e+07	7.52865e+07	6.47565e+07	3.54922e+07	3.06886e+07	2.74558e+07	3.34615e+07	5.28195e+07	5.14255e+07	3.66008e+07	4.35613e+07	1.38841e+07	1.79176e+07	1.17588e+07	1.18509e+07	1.51139e+08	1.52057e+08	1.35194e+08	1.49307e+08	1	1.30423	1	1.6119	1.18253	0.156147	0.734649	0.559719	0.47678	1.0659	0.869236	0.856193	0.320288	0.275495	0.127902	3.397
	VVGDFPIETDTIVIGAGPGGYVAAIR	8560	20130320_UON_F4	14	8560	1440	863.46	42.6608	1	648706	1.93093e+07	1.41393e+07	1.12751e+07	2.84243e+07	2.24075e+07	2.41852e+07	1.92303e+07	6.59721e+06	8.81259e+06	6.1213e+06	7.14661e+06	1.16158e+07	1.45863e+07	9.16568e+06	1.31831e+07	4.56019e+06	4.84363e+06	3.73694e+06	3.07087e+06	5.30709e+07	6.0477e+07	4.39199e+07	4.54249e+07	1	1.38704	1	2.07719	1.77869	0.044762	0.632051	0.541735	0.36806	1.07005	0.946926	0.857037	0.357301	0.318814	0.160531	4.47172
										1.8621e+07	1.94019e+08	1.3365e+08	1.31273e+08	2.28951e+08	1.97321e+08	2.34994e+08	2.00123e+08	9.77399e+07	9.53101e+07	8.24175e+07	9.89394e+07	1.37964e+08	1.3841e+08	1.04208e+08	1.23449e+08	4.15423e+07	4.02039e+07	3.48505e+07	3.00635e+07	4.2679e+08	4.17379e+08	3.56851e+08	4.44191e+08
PNP_STAA1 Polyribonucleotide nucleotidyltransferase OS=Staphylococcus aureus (strain Mu3 / ATCC 700698) GN=pnp PE=3 SV=1	EGRPGDDATLTAR	3951	20130320_UON_A2	21	3951	3607	453.558	13.1449	1	767931	5.69669e+06	4.75622e+06	4.09009e+06	6.32614e+06	3.89189e+06	5.94821e+06	6.05095e+06	3.56078e+06	4.37452e+06	4.8639e+06	3.79082e+06	5.88339e+06	4.92835e+06	4.24463e+06	5.42428e+06	1.1629e+06	1.31007e+06	847292	442643	1.64173e+07	1.45269e+07	1.16605e+07	1.57547e+07	1	1.12009	1	1.45107	1.10518	0.218584	1.08354	0.760371	0.790003	1.33765	0.932537	0.321602	0.245766	0.237986	0.0720313	3.81161
	EIIEEALEQAR	3596	20130320_UON_A2	24	3596	1749	650.838	33.0924	1	2.02774e+06	1.6485e+07	1.15161e+07	1.06958e+07	1.97878e+07	1.78168e+07	1.93045e+07	1.79629e+07	1.03998e+07	9.99351e+06	8.21275e+06	1.00313e+07	1.21684e+07	1.13668e+07	8.78661e+06	1.19739e+07	3.66127e+06	2.37306e+06	3.69731e+06	2.31905e+06	3.46952e+07	3.85844e+07	3.42295e+07	4.07969e+07	1	1.18008	1	1.83849	1.18087	0.0636627	0.948744	0.656218	0.874258	1.08768	0.795261	0.790261	0.295906	0.250246	0.0959891	3.64167
	EIIEEITR	8580	20130320_UON_A2	20	8580	1113	501.774	27.7504	1	1.1046e+06	6.68872e+06	4.9891e+06	4.78177e+06	8.83212e+06	8.59352e+06	9.47602e+06	9.55266e+06	4.73547e+06	4.97797e+06	4.74004e+06	5.70706e+06	5.97574e+06	5.64905e+06	4.96556e+06	6.64016e+06	1.91894e+06	1.42351e+06	1.98765e+06	1.47198e+06	1.66273e+07	1.6312e+07	1.60061e+07	1.97691e+07	1	1.0711	1	2.07549	1.21946	0.0252865	1.14782	0.719203	0.623124	1.32261	0.866953	0.320326	0.387269	0.274331	0.105188	3.91219
	EVYAILNELVK	5700	20130320_UON_A2	21	5700	2456	645.866	39.3595	1	983758	1.13444e+07	8.52441e+06	8.45399e+06	1.06563e+07	1.10183e+07	1.39079e+07	1.09924e+07	6.81709e+06	6.29101e+06	5.24612e+06	6.35014e+06	9.27409e+06	1.19169e+07	7.80524e+06	1.02452e+07	2.16693e+06	702705	1.46015e+06	519247	2.71718e+07	2.59605e+07	2.05475e+07	2.53856e+07	1	1.2114	1	1.58923	1.16984	0.14539	0.842963	0.60109	0.642035	1.339	1.04657	0.357318	0.165459	0.203348	0.0684084	3.38031
	SLTIETGQLAK	4633	20130320_UON_A2	16	4633	1469	580.827	26.7798	1	1.13658e+06	9.68749e+06	6.71859e+06	6.87134e+06	1.20158e+07	1.14417e+07	1.14553e+07	1.19088e+07	5.71485e+06	6.341e+06	6.01659e+06	6.94129e+06	8.01461e+06	7.94974e+06	6.14173e+06	7.00853e+06	2.83489e+06	2.45967e+06	2.25863e+06	2.34137e+06	2.41174e+07	2.66585e+07	2.25977e+07	3.08998e+07	1	1.17362	1	1.91782	1.17453	0.0516086	1.02456	0.687245	0.938997	1.19254	0.845032	0.564831	0.405282	0.279532	0.135497	4.27105
										6.02061e+06	4.99024e+07	3.65045e+07	3.4893e+07	5.76183e+07	5.27622e+07	6.0092e+07	5.64676e+07	3.1228e+07	3.1978e+07	2.90794e+07	3.28206e+07	4.13162e+07	4.18108e+07	3.19438e+07	4.1292e+07	1.17449e+07	8.26901e+06	1.0251e+07	7.0943e+06	1.19029e+08	1.22042e+08	1.05041e+08	1.32606e+08
RecName: Full=UPF0365 protein SERP1140; _ OS=Staphylococcus epidermidis (strain ATCC 35984 / RP62A).	ADIDLPFER	1659	20130320_UON_B2	24	1659	991	538.272	33.9785	1	2.87886e+06	3.20115e+07	2.29324e+07	2.29206e+07	2.79503e+07	2.63899e+07	2.83214e+07	2.50713e+07	1.27339e+07	1.24465e+07	1.17969e+07	1.21344e+07	3.00248e+07	2.91114e+07	2.27134e+07	2.80421e+07	5.63544e+06	5.83732e+06	5.73833e+06	5.50266e+06	5.65058e+07	5.41129e+07	6.38897e+07	7.47411e+07	1	1.21939	1	1.33426	0.887658	0.35394	0.608244	0.39083	0.289026	1.361	0.992029	0.326135	0.281308	0.178609	0.0996119	3.08694
	DYYNLK	9192	20130320_UON_F4	19	9192	2850	408.198	20.9427	1	1.10557e+06	9.07609e+06	6.94515e+06	6.91957e+06	7.92733e+06	8.59583e+06	8.59465e+06	8.30848e+06	3.68581e+06	3.67913e+06	3.91532e+06	4.46499e+06	9.42902e+06	9.48263e+06	7.65932e+06	9.78312e+06	1.95752e+06	1.33675e+06	1.62568e+06	1.26886e+06	1.98121e+07	1.80341e+07	2.26573e+07	2.36842e+07	1	1.13889	1	1.39008	0.844214	0.264412	0.654787	0.434271	0.312659	1.51183	1.0215	0.169391	0.25737	0.198833	0.0791966	3.50105
	LVGGAGEETIIAR	3908	20130320_UON_C4	22	3908	1293	643.356	26.768	1	2.69218e+06	2.51998e+07	1.71652e+07	1.62691e+07	2.22826e+07	2.3574e+07	2.31901e+07	2.44084e+07	9.09945e+06	9.99134e+06	8.65289e+06	1.06289e+07	2.291e+07	2.20434e+07	1.83556e+07	2.10489e+07	4.1123e+06	3.29343e+06	3.90081e+06	2.96121e+06	4.23374e+07	4.96043e+07	4.68959e+07	5.25503e+07	1	1.21763	1	1.5239	0.985313	0.183546	0.625712	0.438785	0.306899	1.37556	0.966271	0.307474	0.232653	0.176374	0.0858847	3.12082
	NIEADTGMR	7021	20130320_UON_D3	21	7021	2379	503.733	15.1412	1	1.28788e+06	2.05559e+07	1.378e+07	1.34583e+07	5.07465e+06	6.39787e+06	1.07966e+07	6.93785e+06	7.41909e+06	7.82632e+06	8.46153e+06	8.18668e+06	2.19305e+07	2.10747e+07	1.63175e+07	1.94489e+07	1.74671e+06	3.86582e+06	430897	733670	2.05114e+07	8.98913e+06	5.20475e+06	2.462e+07	1	1.30718	1	0.595064	0.589235	0.309169	0.649802	0.461531	0.362642	1.60489	1.2506	0.160328	0.138077	0.216825	0.0753809	1.2087
	NIGADLQTEQALADK	5299	20130320_UON_B2	19	5299	2147	793.901	29.5644	1	2.61874e+06	1.43101e+07	1.11232e+07	9.05874e+06	1.12352e+07	1.30907e+07	1.35882e+07	1.45609e+07	6.21017e+06	6.44858e+06	6.10785e+06	7.42412e+06	1.27952e+07	1.48302e+07	1.17919e+07	1.38305e+07	2.55883e+06	696496	3.51599e+06	2.25404e+06	2.43406e+07	2.96105e+07	2.69695e+07	2.71789e+07	1	1.06426	1	1.41401	0.902934	0.21899	0.705744	0.44038	0.350402	1.43483	0.904763	0.201159	0.2432	0.255595	0.0618362	2.91289
	VVDANIAAQR	941	20130320_UON_B2	28	941	790	528.791	15.2262	1	2.99921e+06	3.61578e+07	2.54237e+07	2.61547e+07	3.49514e+07	3.22803e+07	3.36746e+07	3.041e+07	1.34204e+07	1.45005e+07	1.48283e+07	1.34937e+07	3.4652e+07	3.21982e+07	2.80149e+07	3.52259e+07	7.1927e+06	4.8846e+06	6.52074e+06	6.17095e+06	7.13482e+07	7.79022e+07	9.36465e+07	7.57155e+07	1	1.23497	1	1.44724	0.979485	0.243606	0.619857	0.414072	0.306056	1.43374	1.02989	0.256413	0.27298	0.211297	0.0995563	3.51144
	VVEAESEVPLAMAEALR	2515	20130320_UON_D3	24	2515	1900	907.467	38.4091	1	1.74698e+06	2.3797e+07	1.55919e+07	1.49983e+07	8.32935e+06	9.50079e+06	1.36293e+07	9.25909e+06	9.38106e+06	9.18792e+06	7.54725e+06	8.13723e+06	2.46652e+07	2.50166e+07	1.73764e+07	2.03266e+07	2.16006e+06	4.49787e+06	775485	1.19469e+06	3.32346e+07	1.43906e+07	8.98556e+06	4.27449e+07	1	1.30006	1	0.725377	0.639296	0.466736	0.610206	0.458674	0.316935	1.55671	1.27304	0.188175	0.153705	0.21854	0.0779273	1.76997
										1.53294e+07	1.61108e+08	1.12962e+08	1.09779e+08	1.17751e+08	1.19829e+08	1.31795e+08	1.18956e+08	6.19499e+07	6.40802e+07	6.13101e+07	6.447e+07	1.56407e+08	1.53757e+08	1.22229e+08	1.47706e+08	2.53636e+07	2.44123e+07	2.25079e+07	2.00861e+07	2.6809e+08	2.52644e+08	2.68249e+08	3.21235e+08
IF2_STAA1 Translation initiation factor IF_2 OS=Staphylococcus aureus (strain Mu3 / ATCC 700698) GN=infB PE=3 SV=1	AVGTVIEAELDK	3306	20130320_UON_A2	24	3306	1560	622.837	31.3728	1	2.27772e+06	1.59542e+07	1.21824e+07	1.1301e+07	2.00111e+07	1.98227e+07	2.32315e+07	1.96293e+07	1.33516e+07	1.37138e+07	1.2643e+07	1.40081e+07	1.28521e+07	1.3565e+07	1.0785e+07	1.22325e+07	4.08433e+06	1.70146e+06	3.34278e+06	2.64883e+06	4.10946e+07	3.95676e+07	3.29324e+07	5.07969e+07	1	1.11167	1	1.98235	1.26606	0.0335442	1.28769	0.772212	0.377451	1.18504	0.772029	0.557374	0.282328	0.25425	0.0796026	3.94079
	DGIVQYEGELDTLKR	6946	20130320_UON_A2	20	6946	3325	579.298	32.6973	1	1.31782e+06	6.45322e+06	5.06751e+06	4.28384e+06	7.37769e+06	5.65727e+06	8.07774e+06	8.76517e+06	4.82693e+06	4.61848e+06	4.34346e+06	5.39304e+06	4.67371e+06	3.94029e+06	4.22607e+06	4.70889e+06	1.30254e+06	616010	1.81616e+06	855615	1.7906e+07	1.71039e+07	1.66504e+07	1.94208e+07	1	1.01355	1	1.74496	1.19602	0.0543485	1.12028	0.671657	0.671304	1.02491	0.605895	0.928589	0.268089	0.25939	0.0593339	4.15135
	EAEVPIIVAVNK	4162	20130320_UON_A2	20	4162	2198	641.371	32.5583	1	1.78171e+06	1.04359e+07	7.66641e+06	7.09148e+06	1.27959e+07	1.38983e+07	1.53103e+07	1.52074e+07	1.00462e+07	1.02443e+07	9.01058e+06	1.12721e+07	8.74354e+06	8.66421e+06	7.56439e+06	8.63898e+06	2.77815e+06	2.32555e+06	2.72439e+06	1.87087e+06	2.81224e+07	2.765e+07	2.20094e+07	3.34515e+07	1	1.07238	1	2.12088	1.31405	0.0197875	1.50407	0.943898	0.15536	1.24599	0.751225	0.428612	0.359547	0.255187	0.0959593	4.12349
	NVSLDNLFEQMK	6907	20130320_UON_A2	14	6907	3547	719.352	38.9661	1	554971	6.51436e+06	4.50437e+06	4.64814e+06	4.9587e+06	6.00764e+06	7.94132e+06	5.65121e+06	6.42371e+06	5.60352e+06	4.53319e+06	5.82846e+06	6.30838e+06	5.61767e+06	4.76259e+06	6.49237e+06	1.50532e+06	1.72132e+06	569775	623837	1.51732e+07	9.14141e+06	7.38641e+06	1.84685e+07	1	1.23627	1	1.51394	1.25084	0.205398	1.38017	1.04774	0.312626	1.429	1.0768	0.263457	0.272487	0.314873	0.0970225	3.09271
	SKEIIDELK	9313	20130320_UON_A2	22	9313	1337	537.803	20.0576	1	1.76522e+06	1.01705e+07	7.2371e+06	7.8682e+06	1.19422e+07	1.33906e+07	1.40059e+07	1.26847e+07	7.41872e+06	6.59127e+06	7.23874e+06	8.61412e+06	8.93787e+06	8.58252e+06	6.87413e+06	8.73849e+06	3.08047e+06	3.20331e+06	2.71487e+06	2.32944e+06	2.80707e+07	2.53409e+07	2.79725e+07	3.21238e+07	1	1.05341	1	1.92386	1.14514	0.0354013	1.10435	0.706524	0.723113	1.22529	0.785983	0.462174	0.418922	0.278943	0.113778	4.19761
	TAGPSTPVEITGINDVPQAGDR	9214	20130320_UON_A2	22	9214	3792	1098.05	32.533	1	491792	3.95068e+06	2.72102e+06	2.58244e+06	4.374e+06	5.2035e+06	4.484e+06	5.36708e+06	2.93099e+06	2.83763e+06	2.77334e+06	3.13792e+06	2.63208e+06	2.72774e+06	2.0313e+06	2.64104e+06	860445	536211	726280	455229	1.17441e+07	1.01228e+07	9.05685e+06	1.11393e+07	1	1.17785	1	1.99351	1.37961	0.036938	1.19844	0.771074	0.549877	1.02937	0.737864	0.928078	0.264537	0.231052	0.086789	4.31596
	VIYNVIEEIESAMK	5207	20130320_UON_A2	22	5207	4280	819.422	45.5051	1	88606.6	4.36377e+06	2.58177e+06	2.22741e+06	3.63839e+06	2.80612e+06	3.89694e+06	2.76936e+06	902744	786700	419595	502482	2.63868e+06	2.59745e+06	1.86301e+06	2.90199e+06	402368	527052	596822	480585	1.07071e+07	6.56691e+06	4.69672e+06	7.52856e+06	1	1.51537	1	1.41562	1.32124	0.361477	0.281974	0.31257	0.153755	1.07985	1.01071	0.849802	0.216684	0.199445	0.130422	3.18514
										8.27784e+06	5.78427e+07	4.19606e+07	4.00025e+07	6.5098e+07	6.67861e+07	7.69478e+07	7.00742e+07	4.59009e+07	4.43957e+07	4.09619e+07	4.87563e+07	4.67864e+07	4.56949e+07	3.81064e+07	4.63542e+07	1.40136e+07	1.06309e+07	1.24911e+07	9.26442e+06	1.52818e+08	1.35493e+08	1.20705e+08	1.72929e+08
RecName: Full=Aerobic glycerol_3_phosphate dehydrogenase; EC=1.1.5.3; _ OS=Staphylococcus aureus (strain USA300).	AYVGTTDTFYDNIK	3522	20130320_UON_C2	16	3522	1567	804.378	31.8167	1	1.58495e+06	1.76223e+07	1.42413e+07	1.31474e+07	2.67085e+07	2.50901e+07	2.86781e+07	2.48576e+07	7.74798e+06	8.50918e+06	7.20315e+06	8.83433e+06	1.46394e+07	1.4461e+07	1.06878e+07	1.22445e+07	3.19768e+06	2.71637e+06	2.97976e+06	3.0309e+06	3.90333e+07	3.37228e+07	3.60879e+07	4.58021e+07	1	1.19744	1	2.26059	1.50511	0.0210463	0.693078	0.478279	0.3815	1.11668	0.830997	0.728821	0.255917	0.170353	0.0887721	3.31887
	GFGIDEDVAR	5626	20130320_UON_B2	21	5626	2442	539.759	28.1517	1	1.05613e+06	8.63658e+06	6.65939e+06	6.82406e+06	2.16088e+07	1.95733e+07	1.88991e+07	2.00775e+07	5.01822e+06	4.69993e+06	4.52172e+06	5.25436e+06	5.70696e+06	5.412e+06	4.11177e+06	5.32652e+06	2.15576e+06	2.11733e+06	2.03403e+06	1.68898e+06	2.34698e+07	2.1828e+07	2.29362e+07	2.62198e+07	1	1.13329	1	3.45867	2.15869	0.00162971	0.841133	0.532982	0.615097	0.887	0.624144	0.720551	0.345014	0.232237	0.103589	4.07547
	MIFAIPR	9379	20130320_UON_C2	3	9379	1764	424.245	33.3799	1	368451	7.37e+06	4.40283e+06	5.12818e+06	4.70705e+06	5.64617e+06	1.03077e+07	5.59155e+06	2.97517e+06	3.46556e+06	2.48076e+06	3.09245e+06	4.01158e+06	4.25056e+06	3.09195e+06	3.08398e+06	749253	1.53369e+06	140159	404673	1.03307e+07	3.58159e+06	2.89046e+06	1.48317e+07	1	1.35262	1	1.52017	1.61486	0.290232	0.695676	0.564625	0.436171	0.836046	0.70674	0.665061	0.163744	0.250864	0.0872635	1.83181
	NFDAFVEQK	4859	20130320_UON_F4	19	4859	2445	549.265	28.8425	1	1.04585e+06	9.2653e+06	6.99757e+06	6.95848e+06	1.95775e+07	1.9135e+07	1.97743e+07	1.7058e+07	5.02858e+06	5.21529e+06	4.776e+06	5.46563e+06	5.28913e+06	5.99525e+06	4.6993e+06	6.0817e+06	2.38899e+06	999976	2.45212e+06	1.25872e+06	2.22354e+07	2.43454e+07	2.29925e+07	2.66309e+07	1	1.15933	1	3.11304	2.01019	0.00298506	0.844164	0.53741	0.628786	0.909267	0.634239	0.777141	0.292568	0.29377	0.0897728	3.96437
	SGLLTIAGGK	6607	20130320_UON_D3	20	6607	3239	458.775	28.0679	1	733381	6.4475e+06	5.34951e+06	5.01734e+06	1.3671e+07	9.523e+06	1.25978e+07	1.32726e+07	3.69485e+06	3.4171e+06	3.17088e+06	3.81009e+06	4.29079e+06	3.46273e+06	3.36188e+06	4.24045e+06	1.23658e+06	972533	1.11903e+06	682376	1.63619e+07	1.7909e+07	1.42928e+07	1.80553e+07	1	1.14485	1	2.79606	2.02946	0.00298445	0.803119	0.525155	0.542236	0.87509	0.613716	0.695457	0.228549	0.185369	0.0734103	3.79644
	VALVEMQDFAQGTSSR	7474	20130320_UON_D3	17	7474	3634	869.921	33.9514	1	383428	7.89021e+06	6.08318e+06	5.30544e+06	8.0683e+06	7.35641e+06	1.36624e+07	9.22051e+06	3.86496e+06	4.42171e+06	3.29657e+06	3.59856e+06	5.04713e+06	4.60413e+06	3.70116e+06	4.35387e+06	1.14978e+06	1.1407e+06	731882	570019	1.17268e+07	6.84094e+06	4.26868e+06	1.66846e+07	1	1.30588	1	1.94828	1.84781	0.0728969	0.772129	0.601342	0.537635	0.900522	0.702355	0.78261	0.182705	0.178893	0.0868613	2.00999
	VVNAAGPWVDDVR	5049	20130320_UON_C2	13	5049	1084	699.354	32.3135	1	1.52635e+06	1.18309e+07	8.44451e+06	8.47123e+06	2.03573e+07	2.00271e+07	2.14824e+07	1.91587e+07	6.79624e+06	6.43891e+06	5.8363e+06	7.08036e+06	8.50632e+06	8.98881e+06	5.85753e+06	7.74935e+06	3.57558e+06	2.31244e+06	3.42061e+06	2.69551e+06	3.02113e+07	2.97854e+07	3.11994e+07	3.13983e+07	1	1.14437	1	2.67649	1.65843	0.00816843	0.863865	0.565161	0.668096	1.02738	0.769752	0.932166	0.396529	0.305933	0.124494	4.04962
										6.69854e+06	6.90628e+07	5.21783e+07	5.08522e+07	1.14699e+08	1.06351e+08	1.25402e+08	1.09237e+08	3.5126e+07	3.61677e+07	3.12854e+07	3.71358e+07	4.74913e+07	4.71745e+07	3.55114e+07	4.30804e+07	1.44536e+07	1.17931e+07	1.28776e+07	1.03312e+07	1.53369e+08	1.38013e+08	1.34668e+08	1.79623e+08
RecName: Full=Inosine_5__monophosphate dehydrogenase; Short=IMP dehydrogenase; Short=IMPD; Short=IMPDH; EC=1.1.1.205; _ OS=Staphylococcus aureus (strain USA300).	AGMGYTGSHDLR	7741	20130320_UON_C2	21	7741	3046	422.194	14.2276	1	1.09551e+06	1.15523e+07	1.09964e+07	1.09986e+07	3.42476e+06	2.98667e+06	6.45653e+06	6.28239e+06	7.60793e+06	8.08662e+06	8.96079e+06	8.40663e+06	1.39529e+07	1.19076e+07	1.01083e+07	1.26647e+07	1.00472e+06	2.22047e+06	172698	176233	1.60717e+07	5.41738e+06	2.6564e+06	1.8916e+07	1	1.16624	1	0.552793	0.534418	0.226862	0.954366	0.62209	0.886049	1.40385	1.00411	0.264493	0.103171	0.171854	0.0517801	1.24301
	DLFEAGADIVK	4073	20130320_UON_B2	11	4073	1838	589.306	35.7172	1	2.45611e+06	1.63874e+07	1.17188e+07	1.04049e+07	1.34317e+07	1.5044e+07	1.7188e+07	1.53583e+07	1.31393e+07	1.38635e+07	1.07984e+07	1.40446e+07	1.55402e+07	1.64113e+07	1.22163e+07	1.47092e+07	3.85854e+06	1.90148e+06	4.0209e+06	1.88753e+06	2.66425e+07	3.36664e+07	2.80106e+07	2.83725e+07	1	1.13078	1	1.48953	0.992548	0.181465	1.26554	0.861411	0.422909	1.43717	0.989053	0.221981	0.284824	0.276513	0.0828655	2.84843
	ESLTFDDVLLIPAQSDILPK	5830	20130320_UON_B2	24	5830	2514	1107.59	45.2976	1	258432	1.0522e+07	5.81064e+06	4.47104e+06	1.29254e+07	9.57323e+06	9.94321e+06	8.43361e+06	3.52719e+06	3.88766e+06	3.80513e+06	3.7174e+06	5.72426e+06	8.66585e+06	5.46262e+06	6.9978e+06	2.35702e+06	2.28989e+06	1.41947e+06	1.25695e+06	2.45605e+07	2.32077e+07	2.17222e+07	2.07014e+07	1	1.60595	1	1.94071	1.92208	0.0967373	0.709205	0.598837	0.521389	1.27482	1.30181	0.555588	0.347701	0.388081	0.202574	4.28217
	FSGDIIK	6333	20130320_UON_B2	24	6333	386	390.217	20.7169	1	1.55864e+06	1.30709e+07	9.80544e+06	9.20817e+06	1.32622e+07	1.44269e+07	1.52986e+07	1.48125e+07	8.39546e+06	8.13025e+06	8.02832e+06	9.6416e+06	1.11785e+07	1.06907e+07	8.78304e+06	1.20142e+07	3.23219e+06	2.72299e+06	2.88249e+06	2.58792e+06	2.91406e+07	2.74352e+07	3.11233e+07	3.43099e+07	1	1.15884	1	1.71804	1.09873	0.0873985	1.01642	0.677478	0.958695	1.26821	0.89765	0.430249	0.339611	0.229825	0.10678	3.62656
	IVDVMTQENLITAPVNTTLEEAEK	9522	20130320_UON_D3	4	9522	3300	887.12	39.8926	1	658674	1.02281e+07	8.12172e+06	7.11986e+06	5.37923e+06	5.40647e+06	8.52389e+06	6.5752e+06	6.30313e+06	7.71226e+06	5.70455e+06	6.56948e+06	1.02873e+07	9.3401e+06	7.14565e+06	1.01147e+07	1.29049e+06	1.51806e+06	211817	287025	1.43995e+07	6.51225e+06	4.09729e+06	1.7819e+07	1	1.26279	1	0.990678	0.851722	0.979237	1.00616	0.764129	0.98585	1.41179	1.11248	0.290312	0.126583	0.183091	0.0679031	1.63914
	NLVGILTNR	829	20130320_UON_C2	24	829	794	500.299	32.6146	1	4.78423e+06	3.03245e+07	2.23122e+07	2.31592e+07	3.75084e+07	3.58716e+07	3.90816e+07	3.73703e+07	1.8582e+07	1.82858e+07	1.77166e+07	2.08864e+07	2.87203e+07	2.73884e+07	2.49947e+07	2.99623e+07	8.83646e+06	5.32745e+06	9.43092e+06	6.14569e+06	7.81019e+07	6.94108e+07	6.90833e+07	8.68002e+07	1	1.07748	1	1.85942	1.06686	0.0486174	0.936594	0.573723	0.829973	1.37833	0.848083	0.255847	0.36908	0.298332	0.0990606	3.76515
	VIEFPNAAK	7985	20130320_UON_C4	23	7985	2335	494.774	25.3282	1	2.13243e+06	1.36053e+07	1.0321e+07	8.43309e+06	1.00054e+07	1.07953e+07	1.5215e+07	1.35592e+07	9.25501e+06	9.47922e+06	7.84777e+06	1.07874e+07	1.11746e+07	1.20779e+07	8.367e+06	1.24697e+07	2.21629e+06	593649	2.01991e+06	690754	2.24193e+07	2.66578e+07	1.6825e+07	2.36141e+07	1	1.11933	1	1.43729	1.08511	0.228537	1.08343	0.745976	0.789269	1.27825	0.9301	0.407481	0.160055	0.188939	0.055389	2.59528
										1.2944e+07	1.05691e+08	7.90862e+07	7.37948e+07	9.59371e+07	9.41042e+07	1.11707e+08	1.02392e+08	6.68101e+07	6.94452e+07	6.28616e+07	7.40536e+07	9.6578e+07	9.64818e+07	7.70775e+07	9.89326e+07	2.27957e+07	1.6574e+07	2.01582e+07	1.30321e+07	2.11336e+08	1.92308e+08	1.73518e+08	2.30533e+08
PFLB_STAA3 Formate acetyltransferase OS=Staphylococcus aureus (strain USA300) GN=pflB PE=3 SV=1	DGISNTFSIVPK	1320	20130320_UON_A2	21	1320	854	639.337	34.9213	1	4.07781e+06	3.09085e+07	2.89365e+07	2.71967e+07	4.50466e+07	3.33311e+07	4.92548e+07	4.87574e+07	2.10392e+07	2.02121e+07	1.7129e+07	2.1418e+07	2.26714e+07	1.83137e+07	1.72536e+07	2.22079e+07	9.25341e+06	4.66148e+06	6.36769e+06	3.99872e+06	6.97516e+07	5.67185e+07	4.45515e+07	8.79521e+07	1	1.10272	1	1.93581	1.39301	0.0339967	0.875755	0.568309	0.684945	0.882868	0.606591	0.703664	0.266477	0.249866	0.0739819	2.84213
	LREELSEQYR	8077	20130320_UON_A2	22	8077	1720	661.836	15.3818	1	1.41073e+06	1.36927e+07	9.15602e+06	9.81045e+06	1.99431e+07	2.14264e+07	2.47208e+07	2.49858e+07	7.29696e+06	7.53726e+06	7.78993e+06	6.72715e+06	1.25568e+07	1.34341e+07	8.7798e+06	1.39679e+07	4.76785e+06	1.88035e+06	4.79949e+06	2.47206e+06	3.97225e+07	4.5365e+07	3.39843e+07	2.87278e+07	1	1.20777	1	2.67321	1.90595	0.00612997	0.861501	0.573566	0.678344	1.43055	1.13899	0.261194	0.408564	0.425737	0.143193	4.33812
	NHATAWQGFK	4748	20130320_UON_A2	22	4748	1718	580.283	17.0516	1	1.658e+06	1.63659e+07	1.17344e+07	1.07949e+07	2.33184e+07	2.37208e+07	2.69274e+07	2.65897e+07	7.91847e+06	7.77073e+06	7.96835e+06	1.01458e+07	1.05153e+07	1.16315e+07	8.22114e+06	1.17866e+07	4.6304e+06	1.31417e+06	4.18255e+06	1.79629e+06	3.19362e+07	4.54826e+07	3.34146e+07	2.54188e+07	1	1.21434	1	2.47962	1.69121	0.0126615	0.833558	0.617876	0.624993	1.03949	0.793457	0.907014	0.29402	0.34304	0.0991388	3.35985
	TMATGIAGLSVAADSLSAIK	6291	20130320_UON_A2	19	6291	1722	939.001	39.651	1	984275	2.26368e+07	2.03436e+07	1.71911e+07	1.67011e+07	1.8172e+07	2.92179e+07	2.28592e+07	1.14257e+07	1.32619e+07	9.81074e+06	1.28032e+07	1.29695e+07	1.3493e+07	1.15614e+07	1.4235e+07	2.72819e+06	2.28014e+06	1.25596e+06	749648	2.54728e+07	1.72499e+07	1.1337e+07	2.85478e+07	1	1.28122	1	1.42178	1.27944	0.307552	0.773459	0.597083	0.532905	0.854521	0.621242	0.681727	0.11469	0.132971	0.0692796	1.35077
	TSSIQYENDDIMR	5779	20130320_UON_A2	20	5779	2801	786.35	27.5966	1	994782	1.42036e+07	1.13737e+07	1.10516e+07	7.41004e+06	9.48865e+06	2.05537e+07	1.26444e+07	8.30688e+06	8.14312e+06	6.89894e+06	9.86745e+06	8.90397e+06	8.13139e+06	7.29364e+06	9.49662e+06	2.11509e+06	1.22993e+06	411856	413441	1.45551e+07	7.4786e+06	2.18549e+06	2.22013e+07	1	1.22975	1	1.33152	1.4321	0.474145	0.882858	0.67225	0.732157	0.899051	0.654408	0.76621	0.110843	0.154504	0.0614732	1.23381
	VASTITSHDAGYLDKDLETIVGVQTEKPFK	9723	20130320_UON_A2	19	9723	2168	816.423	35.2361	1	1.09659e+06	8.45385e+06	5.75027e+06	4.159e+06	1.07627e+07	1.0169e+07	1.12591e+07	9.89472e+06	2.29578e+06	1.81062e+06	1.74567e+06	3.47869e+06	5.34264e+06	5.22028e+06	2.48771e+06	3.43269e+06	932688	270918	1.30781e+06	638892	1.54753e+07	1.88627e+07	1.43024e+07	1.55274e+07	1	1.26406	1	2.1627	1.49245	0.032245	0.479492	0.468002	0.198391	0.847048	0.822208	0.681219	0.161889	0.192757	0.0754278	3.29747
										1.02222e+07	1.06261e+08	8.72945e+07	8.02038e+07	1.23182e+08	1.16308e+08	1.61934e+08	1.45731e+08	5.82829e+07	5.87358e+07	5.13427e+07	6.44403e+07	7.29596e+07	7.02239e+07	5.55973e+07	7.51267e+07	2.44276e+07	1.1637e+07	1.83254e+07	1.00691e+07	1.96914e+08	1.91157e+08	1.39775e+08	2.08375e+08
SYG_STAA1 Glycine__tRNA ligase OS=Staphylococcus aureus (strain Mu3 / ATCC 700698) GN=glyQS PE=3 SV=1	IIDDEGIVCPVSK+Carbamidomethyl(9)	2684	20130320_UON_A2	23	2684	1803	722.868	29.0632	1	1.24623e+06	1.48754e+07	1.00248e+07	9.41186e+06	1.8694e+07	1.87355e+07	2.17878e+07	1.80026e+07	6.87686e+06	7.8254e+06	6.6072e+06	8.1581e+06	1.0646e+07	1.05814e+07	8.27336e+06	1.04603e+07	3.53194e+06	2.44447e+06	2.94042e+06	2.27362e+06	3.61064e+07	3.6346e+07	3.28527e+07	4.90674e+07	1	1.27145	1	2.17164	1.57057	0.0296734	0.82871	0.610346	0.629055	1.12382	0.843488	0.726281	0.314707	0.263666	0.119482	4.34139
	LRDHDEDELSHYSNATTDIEYK	7181	20130320_UON_A2	20	7181	2367	663.549	26.5462	1	734028	1.07238e+07	8.28955e+06	7.20709e+06	7.83665e+06	8.59921e+06	1.16905e+07	9.70564e+06	4.50418e+06	3.68546e+06	3.76763e+06	4.64171e+06	7.1641e+06	7.68582e+06	6.20151e+06	6.40315e+06	1.22217e+06	279864	508604	67770.9	1.69077e+07	1.59904e+07	7.12443e+06	2.27691e+07	1	1.26574	1	1.40355	1.13675	0.302378	0.615814	0.462893	0.312198	1.01855	0.746587	0.957315	0.0771079	0.123262	0.060644	2.32954
	QFNLMFK	7753	20130320_UON_A2	19	7753	3829	464.24	33.4882	1	335281	7.03922e+06	4.96989e+06	5.23499e+06	4.85417e+06	5.25819e+06	8.82913e+06	5.37211e+06	3.14673e+06	3.16122e+06	2.49255e+06	3.14344e+06	4.8849e+06	4.46382e+06	3.62784e+06	4.54621e+06	910943	1.1973e+06	482321	360890	1.33974e+07	6.15997e+06	3.68331e+06	1.73933e+07	1	1.30074	1	1.38307	1.31983	0.366787	0.679429	0.516752	0.39794	0.99678	0.769771	0.992807	0.167893	0.197166	0.0820451	2.31146
	TANWTEIR	9930	20130320_UON_A2	21	9930	2056	495.752	24.3992	1	1.00581e+06	1.2758e+07	8.47142e+06	8.71325e+06	1.7659e+07	1.63405e+07	1.76069e+07	1.81529e+07	5.52028e+06	5.98434e+06	5.07332e+06	6.93789e+06	8.42453e+06	7.58004e+06	6.57937e+06	8.50787e+06	2.83054e+06	1.66191e+06	2.54215e+06	1.75325e+06	3.18603e+07	3.52882e+07	3.11746e+07	3.72254e+07	1	1.26646	1	2.25404	1.52725	0.0271642	0.759837	0.584284	0.505893	1.00463	0.752402	0.989374	0.283951	0.254567	0.107939	4.37981
	TVLHFHPALAPYK	3636	20130320_UON_A2	21	3636	1467	498.611	26.896	1	1.87064e+06	2.05581e+07	1.52466e+07	1.59543e+07	2.21835e+07	2.34298e+07	2.7371e+07	2.24114e+07	8.31034e+06	5.91017e+06	5.72086e+06	6.23387e+06	1.45393e+07	1.35708e+07	9.9663e+06	1.26333e+07	3.72381e+06	4.42502e+06	2.75705e+06	2.94805e+06	4.79721e+07	4.43353e+07	3.38214e+07	6.18601e+07	1	1.19987	1	1.77879	1.2469	0.0759673	0.488074	0.382062	0.186113	0.945555	0.714044	0.870162	0.258326	0.21206	0.0892429	3.50532
	VTLAFLCDAYDEEGVEGSKDAR+Carbamidomethyl(7)	8731	20130320_UON_A2	23	8731	3264	815.709	35.8486	1	146786	3.41128e+06	2.74784e+06	3.55137e+06	8.65764e+06	6.37412e+06	7.38407e+06	6.48484e+06	1.33181e+06	1.15351e+06	1.18512e+06	966544	2.63344e+06	1.9951e+06	2.4437e+06	2.18634e+06	1.56282e+06	1.47862e+06	1.28279e+06	1.71771e+06	1.74624e+07	1.25185e+07	1.93478e+07	2.03213e+07	1	1.28577	1	2.93191	2.31366	0.00362499	0.470412	0.363341	0.197899	0.939263	0.71786	0.86362	0.612942	0.467595	0.315519	7.06584
	YIPYCIEPSLGADR+Carbamidomethyl(5)	3518	20130320_UON_A2	24	3518	1623	827.397	34.0764	1	1.52892e+06	1.58678e+07	1.11311e+07	1.25986e+07	1.71782e+07	1.96273e+07	2.11012e+07	1.7443e+07	1.1057e+07	1.10023e+07	9.87645e+06	1.09542e+07	1.07061e+07	1.16341e+07	8.68374e+06	1.21648e+07	3.80162e+06	1.84844e+06	3.65271e+06	2.55994e+06	4.43017e+07	4.25729e+07	4.2778e+07	4.76535e+07	1	1.19862	1	1.83215	1.27951	0.0641078	1.04288	0.680016	0.895575	1.05015	0.778413	0.880252	0.288445	0.263128	0.0966959	4.31125
										6.8677e+06	8.52337e+07	6.08812e+07	6.26714e+07	9.70631e+07	9.83645e+07	1.15771e+08	9.75724e+07	4.07472e+07	3.87224e+07	3.47231e+07	4.10358e+07	5.89983e+07	5.75111e+07	4.57758e+07	5.6902e+07	1.75839e+07	1.33356e+07	1.41661e+07	1.16812e+07	2.08008e+08	1.93211e+08	1.70782e+08	2.5629e+08
ODPB_STAAM Pyruvate dehydrogenase E1 component subunit beta OS=Staphylococcus aureus (strain Mu50 / ATCC 700699) GN=pdhB PE=1 SV=1	AQMTMVQAINDALK	2244	20130320_UON_A2	22	2244	877	767.388	38.154	1	3.06654e+06	4.72302e+07	4.21786e+07	3.3665e+07	9.7004e+06	1.29521e+07	3.21179e+07	1.70683e+07	4.84391e+07	5.12504e+07	3.90764e+07	5.71154e+07	4.54664e+07	4.75315e+07	3.59672e+07	4.22376e+07	5.75014e+06	7.59166e+06	1.91265e+06	1.9039e+06	3.81095e+07	1.05113e+07	4.56825e+06	5.53508e+07	1	1.25494	1	0.569514	0.671561	0.281227	1.55288	1.21289	0.177631	1.35724	1.01176	0.34201	0.136026	0.175748	0.0690408	0.860468
	VAAADTIYPFTQAENVWLPNKNDIIEK	5712	20130320_UON_A2	24	5712	1422	1020.86	39.5868	1	197631	1.26531e+07	6.78654e+06	5.89696e+06	1.66984e+07	1.38246e+07	1.3969e+07	9.92343e+06	2.40443e+06	2.99417e+06	1.30485e+06	2.2357e+06	6.43745e+06	8.21659e+06	4.71926e+06	6.7858e+06	2.29238e+06	2.788e+06	1.09693e+06	1.79074e+06	3.21129e+07	3.6982e+07	2.53733e+07	2.68869e+07	1	1.59726	1	2.13108	2.13855	0.0592003	0.350084	0.389254	0.201972	1.02447	1.04332	0.9562	0.312054	0.362379	0.183056	4.75263
										3.26417e+06	5.98833e+07	4.89652e+07	3.9562e+07	2.63988e+07	2.67768e+07	4.60869e+07	2.69917e+07	5.08435e+07	5.42445e+07	4.03813e+07	5.93511e+07	5.19039e+07	5.57481e+07	4.06864e+07	4.90234e+07	8.04252e+06	1.03797e+07	3.00958e+06	3.69464e+06	7.02224e+07	4.74933e+07	2.99415e+07	8.22377e+07
ALF2_STAAC Fructose_bisphosphate aldolase OS=Staphylococcus aureus (strain COL) GN=fba PE=3 SV=1	DVLNNDKEVYDPR	2229	20130320_UON_A2	24	2229	588	788.88	23.401	1	6.86431e+06	3.8772e+07	2.97126e+07	2.95945e+07	5.11329e+07	4.50314e+07	5.24826e+07	4.58789e+07	2.09468e+07	2.04844e+07	2.02279e+07	2.53427e+07	2.95297e+07	3.15507e+07	2.50899e+07	2.94693e+07	1.52833e+07	5.71356e+06	1.21786e+07	7.22418e+06	1.01866e+08	9.861e+07	9.71612e+07	1.10092e+08	1	1.03759	1	1.85362	1.10363	0.041516	0.829035	0.522081	0.560087	1.10192	0.675506	0.723946	0.384967	0.368319	0.0940581	3.88523
	EMEEIGLSTGLPLVLHGGTGIPTK	904	20130320_UON_A2	25	904	260	817.102	38.3808	1	6.22958e+06	9.03662e+07	7.01533e+07	6.32485e+07	3.50439e+07	3.85908e+07	7.28483e+07	4.42574e+07	5.58006e+07	5.74486e+07	4.98566e+07	6.57717e+07	7.65399e+07	7.71396e+07	6.10548e+07	7.91076e+07	1.28772e+07	8.57154e+06	2.3922e+06	1.80074e+06	1.48772e+08	7.16426e+07	2.05689e+07	1.75515e+08	1	1.25444	1	0.829315	0.819282	0.647286	0.995129	0.738392	0.988713	1.27759	0.946422	0.446291	0.111487	0.16189	0.0644763	1.81088
	TGIDALAPALGSVHGPYK	3747	20130320_UON_A2	24	3747	1437	589.65	33.4078	1	6.15227e+06	2.04181e+07	1.83876e+07	1.47283e+07	1.70185e+07	1.48334e+07	2.42378e+07	2.32091e+07	1.49614e+07	1.40778e+07	1.14719e+07	1.74152e+07	1.7081e+07	1.89479e+07	1.40899e+07	1.99867e+07	4.79711e+06	1.52266e+06	2.70928e+06	1.27259e+06	4.84037e+07	3.95408e+07	2.45059e+07	4.71196e+07	1	0.844745	1	1.32859	0.870014	0.259884	0.970512	0.574337	0.902924	1.17457	0.669496	0.487255	0.172596	0.180681	0.0258701	2.67348
										1.92462e+07	1.49556e+08	1.18254e+08	1.07571e+08	1.03195e+08	9.84556e+07	1.49569e+08	1.13345e+08	9.17087e+07	9.20108e+07	8.15564e+07	1.0853e+08	1.23151e+08	1.27638e+08	1.00235e+08	1.28564e+08	3.29576e+07	1.58078e+07	1.72801e+07	1.02975e+07	2.99042e+08	2.09793e+08	1.42236e+08	3.32726e+08
RecName: Full=Acetate kinase; EC=2.7.2.1; AltName: Full=Acetokinase; _ OS=Staphylococcus aureus (strain Mu3 / ATCC 700698).	MPEEELVTK	8387	20130320_UON_B2	22	8387	1105	538.268	20.6945	1	1.8143e+06	3.30033e+07	2.19963e+07	2.0778e+07	2.87839e+07	2.35433e+07	4.20632e+07	2.45016e+07	1.94872e+07	1.91122e+07	1.6734e+07	2.19745e+07	2.43284e+07	2.23034e+07	1.9814e+07	2.60034e+07	3.85387e+06	4.43015e+06	1.41188e+06	1.7823e+06	5.7299e+07	2.60732e+07	2.10408e+07	7.98109e+07	1	1.33498	1	1.53227	1.46285	0.23847	0.996341	0.775632	0.992016	1.19148	0.932892	0.610564	0.14793	0.175847	0.0827906	2.37427
	SGNIDPALIPFIMEK	2372	20130320_UON_B2	24	2372	1739	822.932	41.0479	1	1.08376e+06	2.41868e+07	1.71543e+07	1.7351e+07	1.41663e+07	1.09934e+07	2.1141e+07	1.59358e+07	1.58294e+07	1.28637e+07	1.20053e+07	1.4349e+07	1.77194e+07	1.68147e+07	1.4773e+07	1.7494e+07	2.57353e+06	3.91892e+06	429848	724387	3.90416e+07	1.36748e+07	9.20409e+06	4.74854e+07	1	1.31178	1	1.04116	0.967017	0.913741	0.920895	0.716721	0.826605	1.11753	0.82272	0.745251	0.127923	0.193672	0.0744894	1.83027
	SQMALDVFASK	8314	20130320_UON_D3	22	8314	2628	598.8	33.1332	1	1.2887e+06	1.61807e+07	1.26135e+07	1.13109e+07	8.44915e+06	8.4764e+06	1.55562e+07	1.01477e+07	9.63792e+06	1.01013e+07	7.68079e+06	9.83231e+06	1.16812e+07	1.30603e+07	9.87831e+06	1.26081e+07	1.66257e+06	1.476e+06	776357	666721	1.6492e+07	9.37334e+06	4.6733e+06	2.02707e+07	1	1.23322	1	1.02985	0.959814	0.935375	0.89995	0.661666	0.76902	1.14094	0.839586	0.683056	0.110685	0.11631	0.0628343	1.22746
	VVVIPTDEESMIAR	1436	20130320_UON_C4	23	1436	454	779.907	33.0222	1	1.2403e+07	7.60573e+07	5.536e+07	5.83537e+07	4.0714e+07	3.99775e+07	6.45151e+07	4.93477e+07	4.99402e+07	4.99236e+07	4.21608e+07	5.26584e+07	5.75579e+07	6.36039e+07	4.74252e+07	5.85033e+07	8.07395e+06	1.67469e+07	3.67036e+06	3.71118e+06	9.56359e+07	6.27224e+07	4.16507e+07	1.26897e+08	1	1.06908	1	0.962311	0.740088	0.902855	0.962948	0.604288	0.899478	1.12324	0.734438	0.681846	0.159281	0.206914	0.0480406	1.61696
										1.65898e+07	1.49428e+08	1.07124e+08	1.07794e+08	9.21133e+07	8.29906e+07	1.43276e+08	9.99328e+07	9.48947e+07	9.20008e+07	7.85809e+07	9.88143e+07	1.11287e+08	1.15782e+08	9.18905e+07	1.14609e+08	1.61639e+07	2.6572e+07	6.28845e+06	6.88459e+06	2.08469e+08	1.11844e+08	7.65689e+07	2.74464e+08
GATB_STASP Aspartyl/glutamyl_tRNA(Asn/Gln) amidotransferase subunit B OS=Staphylococcus sp. GN=gatB PE=3 SV=1	QGTPLIEIVSEPDIR	7796	20130320_UON_A2	24	7796	3198	833.951	37.0223	1	957866	6.43709e+06	5.33493e+06	4.9294e+06	8.8304e+06	5.69159e+06	8.75107e+06	9.02518e+06	4.84259e+06	4.81575e+06	4.49183e+06	5.8932e+06	5.58259e+06	4.89115e+06	4.68438e+06	5.3813e+06	2.12762e+06	1.45553e+06	1.40567e+06	979955	2.03726e+07	1.57581e+07	1.33972e+07	2.38576e+07	1	1.0832	1	1.82897	1.35135	0.0493825	1.135	0.752764	0.658551	1.16309	0.724552	0.592523	0.337996	0.2905	0.0897686	4.15563
	RQEEELLNGGEIGQETR+Deamidated(14)	8537	20130320_UON_A2	12	8537	2633	653.655	25.6677	1	1.3209e+06	9.04477e+06	5.44635e+06	7.17918e+06	1.39261e+07	1.23088e+07	1.47173e+07	1.34918e+07	6.54756e+06	6.57369e+06	4.60181e+06	6.60458e+06	4.7944e+06	7.72927e+06	4.0237e+06	4.64283e+06	2.68839e+06	1.01344e+06	2.7072e+06	1.59246e+06	1.63792e+07	2.28411e+07	2.37238e+07	2.95457e+07	1	1.14716	1	2.36803	1.5332	0.0135591	1.05813	0.778641	0.856684	0.921666	0.816598	0.818062	0.348024	0.345645	0.10458	4.02284
	GQANPQLVNQLLK	1171	20130320_UON_F4	11	1171	1370	711.902	32.0642	1	2.58768e+06	1.49355e+07	1.13263e+07	9.61545e+06	2.47905e+07	2.47863e+07	2.71588e+07	2.36588e+07	1.09768e+07	1.02835e+07	1.18341e+07	1.19496e+07	1.38155e+07	1.11814e+07	9.47776e+06	9.71274e+06	7.4083e+06	1.91977e+06	7.07381e+06	5.01814e+06	5.21012e+07	4.43258e+07	4.85185e+07	7.13222e+07	1	1.07816	1	2.61002	1.5602	0.00688039	1.17105	0.712703	0.573072	1.14877	0.826617	0.634473	0.556872	0.562486	0.207881	5.62247
										4.86644e+06	3.04173e+07	2.21076e+07	2.1724e+07	4.75469e+07	4.27866e+07	5.06272e+07	4.61758e+07	2.2367e+07	2.1673e+07	2.09278e+07	2.44474e+07	2.41925e+07	2.38018e+07	1.81858e+07	1.97369e+07	1.22243e+07	4.38874e+06	1.11867e+07	7.59056e+06	8.88531e+07	8.29249e+07	8.56394e+07	1.24726e+08
RecName: Full=Protein translocase subunit SecA 1; _ OS=Staphylococcus aureus (strain Mu3 / ATCC 700698).	ILEYDEVLR	8706	20130320_UON_F4	21	8706	3088	575.309	32.3677	1	1.24788e+06	7.72346e+06	4.92724e+06	5.19866e+06	8.18962e+06	8.72344e+06	8.95822e+06	8.50068e+06	4.50202e+06	4.47995e+06	3.78447e+06	4.62631e+06	7.00547e+06	7.22261e+06	4.72734e+06	5.41202e+06	2.23148e+06	1.25255e+06	1.8317e+06	1.21679e+06	1.81838e+07	1.99363e+07	1.70465e+07	2.14493e+07	1	1.11718	1	1.79984	1.07395	0.0632696	0.910747	0.588597	0.771714	1.27597	0.967478	0.417246	0.342067	0.293374	0.0978399	4.01188
	LGEGVEELGGLAVIGTER	8191	20130320_UON_D3	21	8191	4030	899.975	38.2676	1	424876	3.22505e+06	3.40734e+06	2.82245e+06	3.85268e+06	3.06796e+06	4.15154e+06	4.29476e+06	2.64889e+06	2.75266e+06	2.2886e+06	3.19739e+06	3.07124e+06	2.52252e+06	2.21148e+06	2.66755e+06	797837	332163	485551	377997	1.19385e+07	1.21396e+07	9.09146e+06	1.47658e+07	1	1.12157	1	1.5554	1.09401	0.140808	1.10201	0.769499	0.745878	1.06003	0.738969	0.847579	0.201782	0.198069	0.0636439	4.85189
	LGLDDSTPIESK	5094	20130320_UON_D3	19	5094	2810	637.824	27.694	1	966620	8.24089e+06	6.59415e+06	6.04353e+06	9.56628e+06	6.94671e+06	9.4438e+06	1.04045e+07	5.95877e+06	5.47883e+06	5.12474e+06	6.18237e+06	6.50297e+06	5.36866e+06	5.24652e+06	6.6672e+06	2.11385e+06	1.48828e+06	1.10273e+06	1.17966e+06	2.56501e+07	1.8059e+07	1.74795e+07	3.2458e+07	1	1.14936	1	1.6645	1.22965	0.100292	1.04118	0.685438	0.895942	1.08881	0.761637	0.78137	0.269374	0.238983	0.0830375	4.28683
	TPLIISGEAEK	7921	20130320_UON_E2	24	7921	2317	579.322	24.2711	1	1.14199e+06	9.7938e+06	6.70968e+06	7.16887e+06	1.19003e+07	1.17629e+07	1.22309e+07	1.13774e+07	6.65999e+06	6.64983e+06	6.24418e+06	7.97744e+06	8.77687e+06	7.86828e+06	6.39609e+06	7.35744e+06	3.38961e+06	2.46212e+06	2.89493e+06	2.68164e+06	2.83859e+07	2.75412e+07	3.04892e+07	3.56941e+07	1	1.17275	1	1.905	1.174	0.0531402	1.1095	0.772283	0.737076	1.22504	0.878598	0.506293	0.460552	0.333982	0.162678	4.92096
										3.78137e+06	2.89832e+07	2.16384e+07	2.12335e+07	3.35089e+07	3.0501e+07	3.47845e+07	3.45773e+07	1.97697e+07	1.93613e+07	1.7442e+07	2.19835e+07	2.53566e+07	2.29821e+07	1.85814e+07	2.21042e+07	8.53277e+06	5.53513e+06	6.31491e+06	5.45608e+06	8.41582e+07	7.76762e+07	7.41067e+07	1.04367e+08
RecName: Full=Phosphoenolpyruvate_protein phosphotransferase; EC=2.7.3.9; AltName: Full=Phosphotransferase system_ enzyme I; _ OS=Staphylococcus aureus (strain COL).	EFVQGFATNIGGR	1279	20130320_UON_B2	24	1279	1084	698.351	32.3135	1	3.50072e+06	2.50191e+07	1.798e+07	1.70742e+07	3.03312e+07	3.0802e+07	3.577e+07	3.26924e+07	1.55157e+07	1.41798e+07	1.30316e+07	1.55413e+07	1.72823e+07	1.755e+07	1.378e+07	1.66528e+07	6.12338e+06	2.78058e+06	5.45282e+06	3.65703e+06	5.54908e+07	6.12979e+07	5.14664e+07	6.5543e+07	1	1.13162	1	2.0385	1.3087	0.0306283	0.916545	0.594412	0.788436	1.0266	0.689844	0.93188	0.283352	0.257865	0.0832618	3.67758
	LCLAQQDIFRPQLR+Carbamidomethyl(2)	2202	20130320_UON_D3	24	2202	1663	586.651	32.9816	1	2.09856e+06	1.36907e+07	9.62449e+06	9.66666e+06	2.48383e+07	2.35468e+07	2.68432e+07	2.38722e+07	5.65462e+06	3.94103e+06	3.94127e+06	4.51378e+06	9.62455e+06	9.43581e+06	6.98313e+06	1.00418e+07	4.91229e+06	2.71448e+06	5.38584e+06	3.27472e+06	4.10394e+07	4.63898e+07	4.39236e+07	4.27823e+07	1	1.10358	1	2.82495	1.72797	0.00470202	0.514552	0.376027	0.176201	1.02865	0.725198	0.925946	0.464286	0.402073	0.145787	4.96389
	NEMTELANR	9147	20130320_UON_D3	23	9147	2400	539.251	19.2831	1	1.29545e+06	1.78585e+07	1.17441e+07	1.22059e+07	7.46141e+06	8.70197e+06	1.66884e+07	1.11622e+07	9.19581e+06	9.52402e+06	9.58127e+06	1.19867e+07	1.31657e+07	1.26682e+07	1.02853e+07	1.25245e+07	2.17929e+06	2.35697e+06	603790	733681	2.32464e+07	1.17261e+07	6.75234e+06	2.88261e+07	1	1.2815	1	1.02111	1.03383	0.957043	0.934664	0.718386	0.853149	1.12852	0.841903	0.718052	0.136269	0.17341	0.0727545	1.63676
	TEFLYMGR	7156	20130320_UON_D3	21	7156	2947	508.745	31.2371	1	1.00636e+06	1.1101e+07	8.18485e+06	7.95946e+06	8.11464e+06	9.24664e+06	1.25335e+07	8.84581e+06	6.66576e+06	6.45352e+06	5.60391e+06	7.19067e+06	8.05103e+06	8.26842e+06	6.66294e+06	7.27853e+06	1.6424e+06	2.80387e+06	657128	873219	1.91803e+07	9.12699e+06	6.48897e+06	2.67643e+07	1	1.21302	1	1.37127	1.1086	0.325074	0.91725	0.6498	0.804147	1.07112	0.753903	0.831307	0.211549	0.265662	0.0772523	2.179
										7.90109e+06	6.76693e+07	4.75334e+07	4.69063e+07	7.07456e+07	7.22974e+07	9.1835e+07	7.65726e+07	3.70319e+07	3.40984e+07	3.2158e+07	3.92324e+07	4.81236e+07	4.79224e+07	3.77114e+07	4.64976e+07	1.48574e+07	1.06559e+07	1.20996e+07	8.53865e+06	1.38957e+08	1.28541e+08	1.08631e+08	1.63916e+08
RecName: Full=UPF0365 protein SH1343; _ OS=Staphylococcus haemolyticus (strain JCSC1435).	DYYNLK	9192	20130320_UON_F4	19	9192	2850	408.198	20.9427	1	1.10557e+06	9.07609e+06	6.94515e+06	6.91957e+06	7.92733e+06	8.59583e+06	8.59465e+06	8.30848e+06	3.68581e+06	3.67913e+06	3.91532e+06	4.46499e+06	9.42902e+06	9.48263e+06	7.65932e+06	9.78312e+06	1.95752e+06	1.33675e+06	1.62568e+06	1.26886e+06	1.98121e+07	1.80341e+07	2.26573e+07	2.36842e+07	1	1.13889	1	1.39008	0.844214	0.264412	0.654787	0.434271	0.312659	1.51183	1.0215	0.169391	0.25737	0.198833	0.0791966	3.50105
	NIGADLQTEQALADK	5299	20130320_UON_B2	19	5299	2147	793.901	29.5644	1	2.61874e+06	1.43101e+07	1.11232e+07	9.05874e+06	1.12352e+07	1.30907e+07	1.35882e+07	1.45609e+07	6.21017e+06	6.44858e+06	6.10785e+06	7.42412e+06	1.27952e+07	1.48302e+07	1.17919e+07	1.38305e+07	2.55883e+06	696496	3.51599e+06	2.25404e+06	2.43406e+07	2.96105e+07	2.69695e+07	2.71789e+07	1	1.06426	1	1.41401	0.902934	0.21899	0.705744	0.44038	0.350402	1.43483	0.904763	0.201159	0.2432	0.255595	0.0618362	2.91289
	VVDANIAAQR	941	20130320_UON_E2	28	941	790	528.791	15.2262	1	2.99921e+06	3.61578e+07	2.54237e+07	2.61547e+07	3.49514e+07	3.22803e+07	3.36746e+07	3.041e+07	1.34204e+07	1.45005e+07	1.48283e+07	1.34937e+07	3.4652e+07	3.21982e+07	2.80149e+07	3.52259e+07	7.1927e+06	4.8846e+06	6.52074e+06	6.17095e+06	7.13482e+07	7.79022e+07	9.36465e+07	7.57155e+07	1	1.23497	1	1.44724	0.979485	0.243606	0.619857	0.414072	0.306056	1.43374	1.02989	0.256413	0.27298	0.211297	0.0995563	3.51144
	VVEAESEVPLAMAEALR	2515	20130320_UON_D3	24	2515	1900	907.467	38.4091	1	1.74698e+06	2.3797e+07	1.55919e+07	1.49983e+07	8.32935e+06	9.50079e+06	1.36293e+07	9.25909e+06	9.38106e+06	9.18792e+06	7.54725e+06	8.13723e+06	2.46652e+07	2.50166e+07	1.73764e+07	2.03266e+07	2.16006e+06	4.49787e+06	775485	1.19469e+06	3.32346e+07	1.43906e+07	8.98556e+06	4.27449e+07	1	1.30006	1	0.725377	0.639296	0.466736	0.610206	0.458674	0.316935	1.55671	1.27304	0.188175	0.153705	0.21854	0.0779273	1.76997
										8.4705e+06	8.33411e+07	5.9084e+07	5.71313e+07	6.24433e+07	6.34676e+07	6.94867e+07	6.25385e+07	3.26975e+07	3.38161e+07	3.23988e+07	3.35201e+07	8.15414e+07	8.15276e+07	6.48425e+07	7.91661e+07	1.38691e+07	1.14157e+07	1.24379e+07	1.08885e+07	1.48735e+08	1.39937e+08	1.52259e+08	1.69323e+08
RecName: Full=Glutamyl_tRNA(Gln) amidotransferase subunit A; Short=Glu_ADT subunit A; EC=6.3.5._; _ OS=Staphylococcus aureus (strain Mu3 / ATCC 700698).	AQELDELQAK	9326	20130320_UON_D3	19	9326	2503	572.793	19.486	1	934232	7.59089e+06	5.04952e+06	5.92048e+06	1.18234e+07	1.15062e+07	1.27294e+07	1.16278e+07	5.90682e+06	6.67661e+06	6.89653e+06	7.86652e+06	7.1057e+06	7.06393e+06	5.90469e+06	7.34954e+06	3.66452e+06	1.20128e+06	3.06111e+06	2.12074e+06	2.70003e+07	2.51062e+07	2.71028e+07	2.79808e+07	1	1.16138	1	2.44609	1.5341	0.0137618	1.40274	0.98016	0.262721	1.4067	0.949519	0.257423	0.515393	0.52093	0.196544	5.49831
	EAVQNAVETLK	7939	20130320_UON_C4	22	7939	885	601.322	24.3992	1	2.09384e+06	1.60644e+07	1.16853e+07	1.11307e+07	2.0514e+07	2.80758e+07	3.42533e+07	3.02597e+07	1.44969e+07	1.96658e+07	1.93596e+07	2.60752e+07	2.15471e+07	2.2404e+07	1.64406e+07	2.17356e+07	9.12065e+06	5.94306e+06	8.18359e+06	6.39045e+06	7.63799e+07	9.63082e+07	7.13039e+07	9.63035e+07	1	1.14495	1	2.76034	2.14372	0.0046562	1.94263	1.57576	0.0446099	2.00437	1.41612	0.0308057	0.723327	0.560153	0.41079	8.30512
	EYLGEGVADDVK	7520	20130320_UON_B2	9	7520	907	647.808	27.8722	1	864662	7.75395e+06	5.88329e+06	4.9399e+06	7.31295e+06	8.85388e+06	1.10686e+07	1.19397e+07	7.23589e+06	6.80314e+06	6.32954e+06	7.65077e+06	6.073e+06	6.52341e+06	4.32096e+06	7.09787e+06	2.07306e+06	657084	1.65619e+06	768509	1.75998e+07	2.09054e+07	1.35092e+07	2.11482e+07	1	1.19711	1	2.015	1.63877	0.0367673	1.44119	0.979461	0.237552	1.23524	0.985783	0.507693	0.265143	0.300243	0.0881107	3.76316
	YESVENLLTLIK	1244	20130320_UON_C2	22	1244	1892	711.396	41.9837	1	1.29066e+06	1.2374e+07	7.96271e+06	8.89793e+06	1.46588e+07	1.58247e+07	1.74015e+07	1.62716e+07	8.12878e+06	7.45367e+06	5.55268e+06	6.51119e+06	8.28868e+06	1.03092e+07	6.70125e+06	8.71063e+06	3.9239e+06	1.70497e+06	3.79697e+06	1.91908e+06	3.69117e+07	4.06003e+07	4.85714e+07	3.41522e+07	1	1.21436	1	2.10175	1.42481	0.0323686	0.905687	0.697054	0.780498	1.11415	0.870822	0.740213	0.371657	0.381208	0.12801	5.24929
										5.1834e+06	4.37832e+07	3.05808e+07	3.0889e+07	5.43091e+07	6.42606e+07	7.54528e+07	7.00988e+07	3.57684e+07	4.05992e+07	3.81383e+07	4.81037e+07	4.30145e+07	4.63005e+07	3.33675e+07	4.48936e+07	1.87821e+07	9.50639e+06	1.66979e+07	1.11988e+07	1.57892e+08	1.8292e+08	1.60487e+08	1.79585e+08
Y1663_STAAN UPF0342 protein SA1663 OS=Staphylococcus aureus (strain N315) GN=SA1663 PE=1 SV=1	AVNLYDYANQLEQALR	327	20130320_UON_A2	24	327	567	940.975	43.5874	1	1.42451e+07	4.16142e+07	7.52114e+06	2.22195e+07	3.53719e+07	2.89751e+07	2.36689e+07	2.23541e+07	5.16722e+06	6.17956e+06	4.80157e+06	6.4667e+06	2.6615e+07	3.22284e+07	2.42671e+07	2.53073e+07	3.34e+07	4.26611e+07	3.2738e+07	3.27418e+07	1.14121e+08	1.61461e+08	1.125e+08	1.10485e+08	1	1.37894	1	1.28937	1.16579	0.480104	0.264195	0.219346	0.122336	1.26656	1.03908	0.501557	1.65352	1.36718	0.153123	5.82439
	KLFDEFR	2074	20130320_UON_A2	24	2074	1043	477.754	27.099	1	2.17337e+07	2.7536e+07	6.9366e+06	1.87872e+07	2.06438e+07	1.95202e+07	2.03003e+07	1.81267e+07	6.72069e+06	5.405e+06	5.62642e+06	6.58547e+06	2.12695e+07	2.22874e+07	1.79673e+07	1.57264e+07	3.07084e+07	1.29169e+07	2.83519e+07	2.07958e+07	6.11049e+07	5.89025e+07	5.29947e+07	7.18649e+07	1	0.925182	1	1.04797	0.544398	0.849801	0.324529	0.185602	0.06103	1.0301	0.637561	0.90855	1.23708	1.00167	0.481077	3.26518
	LFDEFRETQINFQQK	3817	20130320_UON_A2	12	3817	2769	648.324	34.1523	1	1.55729e+06	5.45582e+06	1.35899e+06	3.5617e+06	7.20242e+06	7.2149e+06	4.23864e+06	3.83306e+06	1.34916e+06	1.37404e+06	1.03706e+06	804565	3.54993e+06	2.93527e+06	2.9068e+06	2.30838e+06	9.686e+06	3.91318e+07	1.34117e+07	2.9811e+07	1.10043e+07	1.37425e+07	2.36561e+07	1.70022e+07	1	1.29062	1	1.88448	1.83257	0.094847	0.382512	0.337942	0.150859	0.98044	0.802629	0.956518	7.71258	9.6207	0.061558	5.48066
	MSQVFQEINQIIVKPLDEIYAD	9549	20130320_UON_A2	16	9549	4496	865.107	45.8135	1	19057.4	1.99135e+06	413622	471738	1.05233e+06	393038	997376	395337	28795.7	21441.6	27759.2	49454.2	682825	715970	363950	537976	277389	376349	390293	112500	6.41181e+06	2.27561e+06	1.31917e+06	3.02482e+06	1	2.39948	1	0.980078	1.67975	0.977031	0.0440128	0.0696142	0.209265	0.794512	1.1751	0.757099	0.399387	0.656014	0.392171	4.50016
										3.75551e+07	7.65973e+07	1.62304e+07	4.50401e+07	6.42704e+07	5.61033e+07	4.92052e+07	4.47091e+07	1.32659e+07	1.298e+07	1.14928e+07	1.39062e+07	5.21172e+07	5.81671e+07	4.55052e+07	4.388e+07	7.40718e+07	9.50862e+07	7.48919e+07	8.3461e+07	1.92642e+08	2.36382e+08	1.9047e+08	2.02377e+08
MGRA_STAA8 HTH_type transcriptional regulator MgrA OS=Staphylococcus aureus (strain NCTC 8325) GN=mgrA PE=1 SV=3	MEQVDLIKR	9984	20130320_UON_A2	20	9984	2941	566.311	19.5453	1	739573	7.22537e+06	5.35982e+06	5.23942e+06	5.61088e+06	6.20353e+06	1.10922e+07	7.19365e+06	5.51187e+06	5.26826e+06	5.32636e+06	6.52712e+06	8.51449e+06	8.58491e+06	6.7385e+06	8.88597e+06	1.5992e+06	2.04458e+06	1.12965e+06	884347	2.54911e+07	1.34926e+07	1.04497e+07	3.22962e+07	1	1.18736	1	1.62142	1.49397	0.170403	1.21921	0.850599	0.518358	1.76274	1.2566	0.0770237	0.304768	0.291736	0.0990345	4.40254
	RMEQVDLIK	9984	20130320_UON_A2	20	9984	2941	566.311	19.5453	1	739573	7.22537e+06	5.35982e+06	5.23942e+06	5.61088e+06	6.20353e+06	1.10922e+07	7.19365e+06	5.51187e+06	5.26826e+06	5.32636e+06	6.52712e+06	8.51449e+06	8.58491e+06	6.7385e+06	8.88597e+06	1.5992e+06	2.04458e+06	1.12965e+06	884347	2.54911e+07	1.34926e+07	1.04497e+07	3.22962e+07	1	1.18736	1	1.62142	1.49397	0.170403	1.21921	0.850599	0.518358	1.76274	1.2566	0.0770237	0.304768	0.291736	0.0990345	4.40254
	VASASSLSQDEVK	1743	20130320_UON_A2	23	1743	1141	660.832	15.9705	1	2.63921e+06	1.3271e+07	8.37538e+06	9.6851e+06	1.81821e+07	2.04347e+07	2.74737e+07	2.68076e+07	1.08923e+07	1.23152e+07	1.24243e+07	1.27245e+07	1.81458e+07	1.90626e+07	1.27038e+07	1.98953e+07	5.54785e+06	858631	4.63856e+06	1.46476e+06	7.93048e+07	8.80321e+07	5.95459e+07	5.6617e+07	1	1.0402	1	2.73465	1.96659	0.0036793	1.42347	0.83648	0.201837	2.05493	1.45087	0.0192968	0.368253	0.463915	0.0897179	8.34543
	VVTELALDTGTVSPLLK	2675	20130320_UON_A2	24	2675	2035	878.505	37.6929	1	831376	6.65091e+06	4.85147e+06	4.22225e+06	1.35516e+07	1.31671e+07	1.27653e+07	1.24817e+07	4.60434e+06	5.90261e+06	4.94894e+06	6.70082e+06	6.60886e+06	7.19623e+06	5.39513e+06	7.53792e+06	2.57496e+06	1.62841e+06	2.18399e+06	1.50764e+06	4.45211e+07	4.45763e+07	4.49894e+07	4.35795e+07	1	1.17585	1	3.13878	1.95831	0.00444001	1.33829	1.01618	0.345598	1.61501	1.17694	0.125008	0.476866	0.400531	0.172489	10.7312
										4.94973e+06	3.43726e+07	2.39465e+07	2.43862e+07	4.29554e+07	4.60089e+07	6.24235e+07	5.36766e+07	2.65204e+07	2.87544e+07	2.80259e+07	3.24796e+07	4.17836e+07	4.34287e+07	3.15759e+07	4.52051e+07	1.13212e+07	6.57619e+06	9.08184e+06	4.7411e+06	1.74808e+08	1.59594e+08	1.25435e+08	1.64789e+08
RecName: Full=Ferritin; EC=1.16.3.1; _ OS=Staphylococcus aureus (strain USA300).	IDFSSILETFK	2332	20130320_UON_B2	24	2332	1631	650.342	45.2352	1	1.36396e+06	1.75138e+07	1.15531e+07	8.37216e+06	2.09478e+07	1.86345e+07	2.42739e+07	1.96466e+07	5.74337e+06	4.01112e+06	3.55757e+06	4.78381e+06	1.26603e+07	1.66869e+07	1.00832e+07	1.62872e+07	7.61588e+06	2.14636e+06	4.52917e+06	1.96691e+06	5.28639e+07	5.19081e+07	2.94147e+07	4.16915e+07	1	1.38682	1	2.15196	1.74531	0.0382524	0.466351	0.422095	0.221477	1.43591	1.3193	0.314716	0.418996	0.562671	0.195536	4.53258
	IGDDSNALYLYEK	275	20130320_UON_D3	24	275	458	750.861	31.955	1	7.04409e+06	3.87086e+07	3.17026e+07	2.79129e+07	6.1283e+07	3.79145e+07	6.2457e+07	6.61521e+07	1.78407e+07	1.69924e+07	1.79103e+07	2.22467e+07	3.5319e+07	2.47231e+07	3.00868e+07	2.64964e+07	2.48869e+07	1.01358e+07	1.32338e+07	6.94635e+06	1.6562e+08	1.24438e+08	1.03462e+08	1.90023e+08	1	1.03412	1	2.16201	1.60607	0.0171549	0.711696	0.457952	0.348029	1.10684	0.749781	0.717366	0.523905	0.5679	0.173791	5.53814
	IYNYINDR	896	20130320_UON_B2	22	896	447	535.765	22.1406	1	5.13324e+06	3.88167e+07	2.87428e+07	3.14557e+07	6.35619e+07	5.76596e+07	6.41101e+07	6.28022e+07	1.58616e+07	1.27944e+07	1.12855e+07	1.49684e+07	2.41103e+07	2.29378e+07	1.31746e+07	2.06128e+07	1.93188e+07	1.5695e+07	2.04459e+07	1.34466e+07	1.44878e+08	1.56941e+08	1.6349e+08	1.67128e+08	1	1.11927	1	2.3825	1.4472	0.0139606	0.527227	0.374785	0.189422	0.776156	0.622928	0.494121	0.661615	0.494471	0.315929	6.07245
										1.35413e+07	9.50392e+07	7.19986e+07	6.77407e+07	1.45793e+08	1.14209e+08	1.50841e+08	1.48601e+08	3.94457e+07	3.37979e+07	3.27534e+07	4.19989e+07	7.20897e+07	6.43478e+07	5.33446e+07	6.33964e+07	5.18216e+07	2.79771e+07	3.82089e+07	2.23598e+07	3.63362e+08	3.33287e+08	2.96367e+08	3.98843e+08
ASP23_STAA3 Alkaline shock protein 23 OS=Staphylococcus aureus (strain USA300) GN=asp23 PE=3 SV=1	QKQQEQNQEPQFK	1869	20130320_UON_A2	19	1869	3876	830.405	12.5429	1	1.02807e+06	1.5563e+06	2.54035e+06	1.06487e+06	726327	1.0736e+06	4.54358e+06	1.72959e+06	1.03408e+06	1.27031e+06	2.15373e+06	1.97909e+06	1.06335e+06	1.45648e+06	3.26463e+06	3.37906e+06	2.69857e+06	4.24473e+06	9.69593e+06	5.07358e+07	2.53466e+06	2.63359e+06	3.44575e+06	5.34815e+06	1	0.910444	1	1.3043	1.71445	0.641543	1.04001	0.823231	0.894012	1.48047	1.45082	0.336161	10.8852	19.6852	0.272096	2.25575
	VTELVKEQVK	2480	20130320_UON_A2	15	2480	2707	391.566	13.6432	1	1.71632e+06	4.09973e+06	1.13423e+06	2.38588e+06	7.43815e+06	6.41198e+06	3.66191e+06	2.86899e+06	569707	934579	898091	499639	5.21689e+06	3.94088e+06	2.33128e+06	2.64927e+06	6.97107e+06	6.12045e+07	7.09873e+06	3.43549e+07	1.06254e+07	9.56366e+06	2.12643e+07	1.79474e+07	1	1.09974	1	2.18302	2.13361	0.0822485	0.310836	0.266333	0.0852689	1.51436	1.39823	0.24	11.7424	17.5759	0.148736	6.36244
										2.74439e+06	5.65604e+06	3.67458e+06	3.45075e+06	8.16448e+06	7.48558e+06	8.20549e+06	4.59858e+06	1.60379e+06	2.20489e+06	3.05182e+06	2.47873e+06	6.28024e+06	5.39736e+06	5.59591e+06	6.02833e+06	9.66964e+06	6.54493e+07	1.67947e+07	8.50907e+07	1.31601e+07	1.21973e+07	2.47101e+07	2.32955e+07
Y1582_STAA3 UPF0337 protein SAUSA300_1582 OS=Staphylococcus aureus (strain USA300) GN=SAUSA300_1582 PE=3 SV=1	ADESKFDQFK	1381	20130320_UON_A2	24	1381	805	607.785	17.2568	1	1.64723e+07	2.16721e+07	1.57605e+07	1.58022e+07	3.44669e+07	2.63644e+07	3.33171e+07	2.21337e+07	4.49523e+06	4.58835e+06	5.55094e+06	5.31282e+06	1.63523e+07	1.31935e+07	1.61763e+07	1.34856e+07	2.56063e+07	1.60007e+07	2.29818e+07	2.53596e+07	1.14026e+08	8.57293e+07	1.03017e+08	8.68496e+07	1	0.326961	1	1.66815	0.608284	0.0201261	0.286159	0.0768724	0.00257099	0.849376	0.236083	0.175444	1.29038	0.468213	0.114131	5.58941
	ETVGNVTDNKELEK	2450	20130320_UON_A2	24	2450	1852	788.393	14.8601	1	9.07862e+06	1.02441e+07	7.56664e+06	6.34895e+06	1.07435e+07	1.21967e+07	1.66393e+07	1.04981e+07	1.98275e+06	2.24536e+06	2.93612e+06	2.56506e+06	8.88791e+06	7.2867e+06	7.38405e+06	8.02824e+06	1.01025e+07	3.18256e+06	1.06171e+07	7.04672e+06	5.11173e+07	4.97078e+07	4.35209e+07	3.85649e+07	1	0.410572	1	1.50662	0.651915	0.0529897	0.292713	0.109636	0.00476372	0.950317	0.283922	0.679398	0.93112	0.60284	0.778199	5.50302
	GNVKETVGNVTDNK	844	20130320_UON_A2	24	844	1517	737.876	13.1088	1	2.84851e+06	7.1552e+06	7.11458e+06	6.65945e+06	2.51177e+07	1.37474e+07	1.68079e+07	1.12331e+07	2.81397e+06	3.49616e+06	5.23906e+06	2.54687e+06	5.65459e+06	3.32487e+06	9.04188e+06	5.22127e+06	3.24186e+07	2.65723e+07	2.84341e+07	2.82814e+07	4.88393e+07	4.02002e+07	4.0729e+07	4.24757e+07	1	0.698519	1	2.81381	1.99895	0.0314523	0.592826	0.410807	0.102135	0.977495	0.741756	0.93529	4.86617	2.11612	9.62243e-06	7.24393
										2.83995e+07	3.90713e+07	3.04418e+07	2.88106e+07	7.0328e+07	5.23085e+07	6.67643e+07	4.38648e+07	9.29195e+06	1.03299e+07	1.37261e+07	1.04247e+07	3.08948e+07	2.3805e+07	3.26022e+07	2.67351e+07	6.81274e+07	4.57556e+07	6.20331e+07	6.06877e+07	2.13982e+08	1.75637e+08	1.87267e+08	1.6789e+08
CYSK_STAAC Cysteine synthase OS=Staphylococcus aureus (strain COL) GN=cysK PE=3 SV=1	LQGLGAGFIPGTLNTEIYDSIIK	3982	20130320_UON_A2	24	3982	1245	807.436	44.8202	1	449937	1.71249e+07	1.1081e+07	9.87166e+06	2.26268e+07	1.83802e+07	1.70269e+07	1.37358e+07	2.60809e+06	3.32785e+06	2.0119e+06	2.67089e+06	1.33348e+07	1.41316e+07	8.7784e+06	1.54274e+07	8.52729e+06	8.74124e+06	6.32594e+06	5.95159e+06	5.12591e+07	6.24867e+07	4.39278e+07	4.32545e+07	1	1.43164	1	1.86282	1.71571	0.0918296	0.275614	0.25316	0.135847	1.34117	1.26023	0.428731	0.766881	0.699647	0.565787	5.21518
	VGNDTAMEMSR	982	20130320_UON_A2	23	982	494	605.76	15.7983	1	7.76917e+06	9.33645e+07	6.01126e+07	8.08335e+07	1.75294e+07	1.45551e+07	4.82108e+07	3.19813e+07	3.94603e+07	4.41857e+07	4.35093e+07	5.27035e+07	9.96443e+07	7.78064e+07	7.07122e+07	8.19721e+07	7.21822e+06	2.34927e+07	762756	1.12384e+06	7.79229e+07	1.51827e+07	4.76993e+06	1.10788e+08	1	1.24738	1	0.4638	0.544306	0.187132	0.742973	0.555341	0.472284	1.36374	1.05409	0.335461	0.134656	0.259942	0.0646972	0.861963
										8.21911e+06	1.10489e+08	7.11936e+07	9.07052e+07	4.01562e+07	3.29353e+07	6.52377e+07	4.57171e+07	4.20684e+07	4.75135e+07	4.55212e+07	5.53744e+07	1.12979e+08	9.1938e+07	7.94907e+07	9.73995e+07	1.57455e+07	3.22339e+07	7.0887e+06	7.07543e+06	1.29182e+08	7.76694e+07	4.86977e+07	1.54043e+08
GLNA_STAAC Glutamine synthetase OS=Staphylococcus aureus (strain COL) GN=glnA PE=3 SV=1	EAVGIQDLPSTLYTALK	1031	20130320_UON_A2	24	1031	824	909.991	40.9721	1	1.70354e+06	2.32706e+07	1.70016e+07	1.64299e+07	4.2928e+07	4.25957e+07	4.15212e+07	3.79759e+07	1.58106e+07	1.6314e+07	1.33799e+07	1.46815e+07	1.70749e+07	1.69844e+07	1.35525e+07	2.08067e+07	8.67495e+06	5.62072e+06	9.27736e+06	6.51036e+06	8.33848e+07	8.87582e+07	1.00828e+08	7.72943e+07	1	1.25192	1	2.82542	1.92387	0.00793055	1.03048	0.734347	0.929049	1.17144	0.9362	0.63253	0.515076	0.441361	0.219339	5.99711
	LKVPEPVNQNIYEMNR	5517	20130320_UON_A2	19	5517	2757	648.669	30.0352	1	889052	1.16796e+07	1.01789e+07	9.16906e+06	5.5041e+06	6.59325e+06	1.52866e+07	1.01422e+07	1.0645e+07	9.73722e+06	8.71801e+06	1.09485e+07	8.71265e+06	1.03605e+07	7.62684e+06	9.85371e+06	1.76851e+06	1.86887e+06	698017	482940	1.61243e+07	9.10026e+06	4.35676e+06	2.02776e+07	1	1.21265	1	1.17576	1.26517	0.683302	1.25479	0.886716	0.466487	1.14529	0.847416	0.670486	0.150966	0.181231	0.0662604	1.56216
	LVPGYEAPCYIAWSGK+Carbamidomethyl(9)	3462	20130320_UON_A2	24	3462	1853	905.941	35.7554	1	435672	9.75411e+06	6.33072e+06	6.62811e+06	1.53784e+07	1.54562e+07	1.62787e+07	1.21557e+07	4.60193e+06	4.89793e+06	3.5862e+06	3.74664e+06	6.6288e+06	7.67827e+06	4.64797e+06	6.19358e+06	2.56959e+06	3.50553e+06	2.47545e+06	2.79916e+06	3.45482e+07	3.4961e+07	3.43138e+07	3.65786e+07	1	1.34408	1	2.56037	2.03525	0.0119626	0.727158	0.599354	0.478842	1.0864	0.94748	0.819962	0.490298	0.409969	0.226655	6.06522
										3.02826e+06	4.47043e+07	3.35112e+07	3.22271e+07	6.38105e+07	6.46452e+07	7.30865e+07	6.02738e+07	3.10576e+07	3.09491e+07	2.56841e+07	2.93767e+07	3.24163e+07	3.50232e+07	2.58273e+07	3.6854e+07	1.30131e+07	1.09951e+07	1.24508e+07	9.79246e+06	1.34057e+08	1.32819e+08	1.39499e+08	1.3415e+08
RecName: Full=ATP_dependent Clp protease ATP_binding subunit ClpL; _ OS=Staphylococcus aureus (strain bovine RF122 / ET3_1).	AGFDDGNRPIGSFLFVGPTGVGK	5310	20130320_UON_F4	24	5310	1913	770.058	38.3527	1	1.21052e+06	1.34683e+07	1.18371e+07	9.4788e+06	1.27334e+07	8.11138e+06	1.3159e+07	1.14989e+07	5.60017e+06	4.00185e+06	3.84147e+06	4.8466e+06	1.07478e+07	9.34071e+06	9.03614e+06	1.11026e+07	2.78874e+06	2.31648e+06	1.82135e+06	1.07725e+06	3.02446e+07	2.69577e+07	1.59369e+07	3.14503e+07	1	1.21001	1	1.26415	1.01899	0.465636	0.508132	0.397961	0.202304	1.11759	0.78958	0.726319	0.222361	0.215829	0.0812039	2.90569
	DGLLDPVIGR	2130	20130320_UON_C4	24	2130	1511	527.796	35.5076	1	4.31359e+06	2.17394e+07	1.8296e+07	1.75741e+07	1.80469e+07	1.12413e+07	1.86209e+07	2.08668e+07	1.53045e+07	1.38197e+07	1.39084e+07	1.74508e+07	2.08644e+07	1.66551e+07	1.76499e+07	1.87615e+07	4.82432e+06	3.84482e+06	3.20153e+06	1.90753e+06	3.62106e+07	2.70188e+07	2.3037e+07	5.17584e+07	1	0.990056	1	1.11067	0.81794	0.711688	0.976753	0.593051	0.932231	1.19392	0.707674	0.496092	0.222505	0.189133	0.0497993	2.22898
	LPDDVLK	6246	20130320_UON_B2	9	6246	1864	400.229	22.5296	1	2.37445e+06	1.48214e+07	9.55513e+06	1.2354e+07	1.66731e+07	1.46477e+07	1.77482e+07	1.52498e+07	8.48284e+06	7.574e+06	9.34142e+06	1.17502e+07	1.40265e+07	1.3801e+07	9.25245e+06	1.13303e+07	4.29023e+06	1.82292e+06	3.91552e+06	2.09654e+06	3.28486e+07	3.50042e+07	3.33941e+07	3.16732e+07	1	1.10126	1	1.64477	1.04881	0.0977425	0.949968	0.706551	0.872229	1.23796	0.912703	0.469833	0.310068	0.298774	0.0841167	3.39906
										7.89856e+06	5.00291e+07	3.96882e+07	3.94069e+07	4.74534e+07	3.40004e+07	4.9528e+07	4.76155e+07	2.93876e+07	2.53956e+07	2.70913e+07	3.40476e+07	4.56386e+07	3.97969e+07	3.59385e+07	4.11944e+07	1.19033e+07	7.98423e+06	8.9384e+06	5.08132e+06	9.93039e+07	8.89807e+07	7.2368e+07	1.14882e+08
RecName: Full=Phosphoglucosamine mutase; EC=5.4.2.10; _ OS=Staphylococcus aureus (strain Mu3 / ATCC 700698).	LGIISTPGVAYLTR	6264	20130320_UON_B2	21	6264	3510	730.923	36.5558	1	620813	5.72175e+06	4.92976e+06	3.80871e+06	6.92297e+06	4.36381e+06	7.23579e+06	8.14594e+06	4.04482e+06	3.59474e+06	3.06054e+06	4.54138e+06	5.37307e+06	3.76027e+06	4.15226e+06	5.0057e+06	1.26752e+06	774826	785666	473070	1.73027e+07	1.68078e+07	1.22564e+07	1.89909e+07	1	1.18905	1	1.76835	1.48122	0.0856466	1.01064	0.768467	0.974407	1.21287	0.918672	0.537379	0.218889	0.217266	0.0770009	4.33378
	SLSELAGQMK	137	20130320_UON_D3	34	137	149	532.272	27.3827	1	5.80267e+07	1.02804e+08	7.40241e+07	8.52565e+07	1.41928e+08	1.29192e+08	1.45643e+08	1.29998e+08	5.26234e+07	4.91156e+07	5.41487e+07	6.31768e+07	7.19714e+07	6.07232e+07	6.05129e+07	7.142e+07	3.71586e+07	1.76784e+07	2.86076e+07	2.35483e+07	2.76708e+08	2.5452e+08	2.74785e+08	3.32131e+08	1	0.471139	1	1.70803	0.506553	0.00485776	0.684337	0.236058	0.0698476	0.826672	0.274713	0.241683	0.334236	0.181862	0.00614599	3.55546
	STVDVNFEGLK	4219	20130320_UON_D3	22	4219	3240	604.808	31.0752	1	777161	5.87459e+06	4.58592e+06	4.21903e+06	6.94368e+06	7.95097e+06	8.59596e+06	7.91336e+06	4.74833e+06	4.97512e+06	3.96954e+06	4.46746e+06	5.1741e+06	4.90508e+06	3.59195e+06	4.45226e+06	2.04693e+06	1.36046e+06	1.9707e+06	1.4198e+06	2.01838e+07	1.6613e+07	1.74037e+07	2.25467e+07	1	1.12677	1	2.03174	1.32094	0.0298805	1.17492	0.774084	0.582606	1.17253	0.839973	0.594063	0.439802	0.340778	0.139797	4.9653
										5.94247e+07	1.14401e+08	8.35398e+07	9.32843e+07	1.55794e+08	1.41506e+08	1.61474e+08	1.46058e+08	6.14166e+07	5.76854e+07	6.11788e+07	7.21857e+07	8.25186e+07	6.93886e+07	6.82571e+07	8.0878e+07	4.0473e+07	1.98137e+07	3.1364e+07	2.54412e+07	3.14194e+08	2.87941e+08	3.04445e+08	3.73669e+08
ATL_STAAR Bifunctional autolysin OS=Staphylococcus aureus (strain MRSA252) GN=atl PE=3 SV=1	AEVKNPTQNISGTQVYQDPAIVQPK	5288	20130320_UON_A2	24	5288	2537	909.14	29.0341	1	367429	2.6538e+06	1.26699e+06	1.93571e+06	2.28518e+06	2.00877e+06	1.95915e+06	1.66257e+06	2.33317e+06	2.5008e+06	3.01976e+06	2.48299e+06	3.01819e+06	2.63873e+06	2.44295e+06	2.37092e+06	2.15464e+07	2.77291e+07	1.72302e+07	2.54372e+07	6.22279e+06	4.14216e+06	5.51668e+06	8.81559e+06	1	1.25184	1	1.27181	0.959969	0.455657	1.6608	1.23231	0.122334	1.68234	1.23938	0.114144	14.7725	12.208	0.0019784	3.9681
	VTTFSASAQPR	1970	20130320_UON_A2	25	1970	928	582.801	15.7648	1	1.8009e+06	1.38316e+07	5.82392e+06	9.92453e+06	1.03033e+07	1.02324e+07	1.07021e+07	1.01794e+07	1.26816e+07	1.49675e+07	1.53445e+07	1.62255e+07	1.76626e+07	1.59698e+07	1.11856e+07	1.27996e+07	8.02384e+07	8.30959e+07	7.49997e+07	8.37918e+07	4.04593e+07	3.54471e+07	3.76238e+07	3.83864e+07	1	1.32286	1	1.31982	0.903226	0.405008	1.8871	1.44071	0.0702375	1.83607	1.5897	0.0820629	10.265	7.29889	1.06363e-06	4.84104
										2.16833e+06	1.64854e+07	7.09092e+06	1.18602e+07	1.25885e+07	1.22412e+07	1.26613e+07	1.1842e+07	1.50148e+07	1.74683e+07	1.83643e+07	1.87085e+07	2.06808e+07	1.86085e+07	1.36285e+07	1.51705e+07	1.01785e+08	1.10825e+08	9.22299e+07	1.09229e+08	4.66821e+07	3.95893e+07	4.31405e+07	4.7202e+07
AHPF_STAA8 Alkyl hydroperoxide reductase subunit F OS=Staphylococcus aureus (strain NCTC 8325) GN=ahpF PE=3 SV=1	ELKDLLTEITDMSPR	1230	20130320_UON_A2	15	1230	1772	880.958	40.4522	1	4.58559e+06	263836	482760	423080	1.65854e+07	1.44869e+07	6.46798e+06	1.21157e+07	126115	33769.9	329066	23479.9	135497	303814	233482	211437	3.95962e+06	2.42531e+06	1.50927e+07	7.91112e+06	1.87212e+07	6.93052e+07	9.27597e+07	9.99103e+06	1	2.9189	1	8.62793	15.6253	0.00882635	0.0890368	0.228427	0.300634	0.153639	0.272407	0.330094	5.10641	11.3844	0.125302	33.1483
	MTIQDILSK	5181	20130320_UON_A2	24	5181	2561	524.787	35.6181	1	1.53108e+06	1.70628e+07	1.21111e+07	1.17825e+07	5.55099e+06	6.09387e+06	1.05046e+07	7.80496e+06	8.29508e+06	8.10219e+06	6.54413e+06	8.19304e+06	1.98462e+07	1.84696e+07	1.4911e+07	1.82824e+07	2.09181e+06	2.70353e+06	591334	792913	1.57609e+07	7.1166e+06	4.61396e+06	2.26238e+07	1	1.22843	1	0.705017	0.642819	0.418782	0.73279	0.528239	0.449734	1.68307	1.23117	0.109008	0.145445	0.185288	0.0671232	1.17953
	QSIIDQIK	7014	20130320_UON_A2	17	7014	818	472.776	27.7871	1	4.35117e+06	2.05942e+07	1.6035e+07	1.49826e+07	2.03987e+07	2.15509e+07	2.48527e+07	2.39014e+07	1.29758e+07	1.30457e+07	1.22997e+07	1.44624e+07	1.76481e+07	1.73887e+07	1.32195e+07	1.89913e+07	4.352e+06	1.31298e+06	4.2029e+06	2.58605e+06	3.84772e+07	3.78983e+07	3.50298e+07	4.084e+07	1	0.982421	1	1.62078	0.94316	0.0811054	0.943189	0.528268	0.832906	1.20165	0.768651	0.485716	0.222539	0.212403	0.0476987	2.72047
										1.04678e+07	3.79208e+07	2.86289e+07	2.71882e+07	4.25351e+07	4.21317e+07	4.18253e+07	4.38221e+07	2.1397e+07	2.11816e+07	1.91729e+07	2.2679e+07	3.76298e+07	3.61622e+07	2.8364e+07	3.74851e+07	1.04034e+07	6.44183e+06	1.98869e+07	1.12901e+07	7.29592e+07	1.1432e+08	1.32404e+08	7.34549e+07
Y807_STAAB NADH dehydrogenase_like protein SAB0807 OS=Staphylococcus aureus (strain bovine RF122 / ET3_1) GN=SAB0807 PE=3 SV=1	DKVNFVQAEVTK	5847	20130320_UON_A2	24	5847	2006	689.369	22.1406	1	1.33799e+06	1.44232e+07	1.09129e+07	1.19796e+07	1.87904e+07	1.678e+07	1.8536e+07	1.89298e+07	7.81296e+06	6.79824e+06	6.20592e+06	8.16814e+06	1.03113e+07	1.03551e+07	6.77481e+06	8.14072e+06	3.13092e+06	2.07459e+06	2.7204e+06	1.8217e+06	3.10797e+07	2.99155e+07	2.7228e+07	3.46961e+07	1	1.18829	1	1.88951	1.22607	0.055805	0.749872	0.539128	0.463942	0.920535	0.728173	0.812178	0.252178	0.211684	0.0856297	3.18002
	IGGIGLAFK	7081	20130320_UON_A2	11	7081	2889	438.269	32.1156	1	1.2145e+06	1.07417e+07	8.45948e+06	6.54695e+06	1.21162e+07	1.0116e+07	1.0523e+07	1.50147e+07	6.12182e+06	6.58467e+06	4.83467e+06	5.86814e+06	9.08829e+06	9.21193e+06	6.72842e+06	9.2299e+06	2.1536e+06	780840	1.30002e+06	781368	1.6896e+07	1.78179e+07	1.07839e+07	1.36436e+07	1	1.2057	1	1.77171	1.39781	0.0786851	0.868212	0.633251	0.694443	1.27059	0.947823	0.444354	0.186029	0.20824	0.0720031	2.19346
	QQLNAGTSVWAAGVR	6219	20130320_UON_A2	18	6219	2589	779.407	30.3843	1	1.56108e+06	1.09299e+07	8.09285e+06	7.49312e+06	1.17306e+07	1.16357e+07	1.51075e+07	1.3824e+07	6.56592e+06	6.78248e+06	6.84263e+06	8.25179e+06	8.32684e+06	8.87964e+06	6.21684e+06	9.50369e+06	2.13935e+06	745242	2.27759e+06	1.16342e+06	2.11102e+07	2.20782e+07	1.74518e+07	1.97419e+07	1	1.12132	1	1.86266	1.28512	0.0465164	1.01303	0.677655	0.966292	1.17274	0.860764	0.59518	0.225295	0.232602	0.0675215	2.86292
										4.11357e+06	3.60948e+07	2.74652e+07	2.60196e+07	4.26372e+07	3.85317e+07	4.41666e+07	4.77686e+07	2.05007e+07	2.01654e+07	1.78832e+07	2.22881e+07	2.77265e+07	2.84467e+07	1.97201e+07	2.68743e+07	7.42387e+06	3.60067e+06	6.298e+06	3.76648e+06	6.9086e+07	6.98115e+07	5.54636e+07	6.80816e+07
RecName: Full=HTH_type transcriptional regulator MgrA; AltName: Full=Regulator of autolytic activity; _ OS=Staphylococcus aureus (strain NCTC 8325).	EVFIHLTDK	7392	20130320_UON_B2	8	7392	2838	551.298	26.5623	1	844496	6.58364e+06	4.8231e+06	3.46319e+06	8.21528e+06	8.14548e+06	1.00569e+07	1.02425e+07	3.54543e+06	3.36547e+06	3.44217e+06	3.88536e+06	5.83926e+06	6.58799e+06	4.72655e+06	5.51292e+06	1.5542e+06	373859	1.12814e+06	486238	2.79445e+07	2.9488e+07	2.11597e+07	2.96225e+07	1	1.23229	1	2.33289	1.72754	0.0153007	0.906074	0.616649	0.780997	1.44242	1.08514	0.250327	0.225426	0.280406	0.0835286	6.88633
	VASASSLSQDEVK	1743	20130320_UON_B2	23	1743	1141	660.832	15.9705	1	2.63921e+06	1.3271e+07	8.37538e+06	9.6851e+06	1.81821e+07	2.04347e+07	2.74737e+07	2.68076e+07	1.08923e+07	1.23152e+07	1.24243e+07	1.27245e+07	1.81458e+07	1.90626e+07	1.27038e+07	1.98953e+07	5.54785e+06	858631	4.63856e+06	1.46476e+06	7.93048e+07	8.80321e+07	5.95459e+07	5.6617e+07	1	1.0402	1	2.73465	1.96659	0.0036793	1.42347	0.83648	0.201837	2.05493	1.45087	0.0192968	0.368253	0.463915	0.0897179	8.34543
	VVTELALDTGTVSPLLK	2675	20130320_UON_F4	24	2675	2035	878.505	37.6929	1	831376	6.65091e+06	4.85147e+06	4.22225e+06	1.35516e+07	1.31671e+07	1.27653e+07	1.24817e+07	4.60434e+06	5.90261e+06	4.94894e+06	6.70082e+06	6.60886e+06	7.19623e+06	5.39513e+06	7.53792e+06	2.57496e+06	1.62841e+06	2.18399e+06	1.50764e+06	4.45211e+07	4.45763e+07	4.49894e+07	4.35795e+07	1	1.17585	1	3.13878	1.95831	0.00444001	1.33829	1.01618	0.345598	1.61501	1.17694	0.125008	0.476866	0.400531	0.172489	10.7312
										4.31508e+06	2.65055e+07	1.805e+07	1.73705e+07	3.99489e+07	4.17473e+07	5.02959e+07	4.95318e+07	1.90421e+07	2.15833e+07	2.08154e+07	2.33107e+07	3.05939e+07	3.28469e+07	2.28255e+07	3.29461e+07	9.677e+06	2.8609e+06	7.95069e+06	3.45864e+06	1.5177e+08	1.62096e+08	1.25695e+08	1.29819e+08
RecName: Full=Putative surface protein SAV2496/SAV2497; Flags: Precursor; _ OS=Staphylococcus aureus (strain Mu50 / ATCC 700699).	NPLTGEIISK	5436	20130320_UON_C4	14	5436	2764	536.303	26.8947	1	4.09076e+06	9.07336e+06	7.22077e+06	6.92237e+06	1.77695e+06	1.81803e+06	2.10173e+06	2.40657e+06	2.9386e+07	2.82964e+07	2.982e+07	3.85064e+07	7.11911e+06	8.10108e+06	5.89254e+06	7.03921e+06	2.35107e+06	581436	2.51818e+06	964078	3.25606e+06	3.03356e+06	2.94237e+06	3.72962e+06	1	0.602707	1	0.296745	0.132202	0.0174832	4.61448	2.08099	0.000581861	1.03093	0.443017	0.859809	0.234911	0.213538	0.00860454	0.474658
	NVVESTPITIQGK	7546	20130320_UON_C2	14	7546	4112	693.382	26.832	1	1.48442e+06	3.43417e+06	2.77619e+06	3.26538e+06	497028	555978	571670	583864	1.24852e+07	1.25537e+07	1.34748e+07	1.61715e+07	2.89532e+06	2.88362e+06	2.55112e+06	2.493e+06	2.04152e+06	1.31368e+06	2.34176e+06	1.5859e+06	560084	339085	402349	572991	1	0.644052	1	0.201506	0.0789303	0.0156418	4.98945	2.23694	0.000189164	0.987492	0.395917	0.944101	0.664485	0.381553	0.130045	0.171029
										5.57518e+06	1.25075e+07	9.99696e+06	1.01878e+07	2.27398e+06	2.37401e+06	2.6734e+06	2.99044e+06	4.18712e+07	4.08501e+07	4.32948e+07	5.46779e+07	1.00144e+07	1.09847e+07	8.44366e+06	9.53221e+06	4.39259e+06	1.89512e+06	4.85994e+06	2.54998e+06	3.81615e+06	3.37264e+06	3.34472e+06	4.30261e+06
RecName: Full=Asparagine__tRNA ligase; EC=6.1.1.22; AltName: Full=Asparaginyl_tRNA synthetase; Short=AsnRS; _ OS=Staphylococcus epidermidis (strain ATCC 35984 / RP62A).	DGTGFMQGVVVK	8346	20130320_UON_F4	20	8346	2612	619.313	32.4499	1	3.8547e+06	9.36366e+06	8.03143e+06	8.06437e+06	1.06433e+07	9.46784e+06	1.65065e+07	1.32646e+07	6.5834e+06	7.11769e+06	5.83681e+06	8.55869e+06	8.29678e+06	8.326e+06	6.25782e+06	8.30575e+06	1.94865e+06	2.48642e+06	1.16893e+06	666353	2.34685e+07	1.73494e+07	1.28808e+07	2.77597e+07	1	0.654306	1	1.70164	0.98295	0.0425253	0.958465	0.470488	0.82937	1.06387	0.488037	0.737505	0.213902	0.180289	0.0126474	2.77881
	IAFLQLR	7587	20130320_UON_B2	23	7587	3512	430.769	34.0307	1	588273	6.76664e+06	5.2865e+06	5.02401e+06	8.14645e+06	7.95665e+06	9.49524e+06	7.58424e+06	3.76446e+06	3.23804e+06	3.39858e+06	3.61434e+06	5.2988e+06	4.61694e+06	4.40472e+06	5.45248e+06	1.64231e+06	1.02865e+06	1.496e+06	1.19037e+06	1.16712e+07	1.23638e+07	1.38727e+07	1.59052e+07	1	1.20681	1	1.87839	1.32208	0.0565051	0.793381	0.531328	0.543362	1.1193	0.791016	0.722018	0.303266	0.246373	0.103406	3.04623
	VFSFGPTFR	7821	20130320_UON_B2	21	7821	3365	529.274	34.6319	1	656433	6.71105e+06	4.72876e+06	4.29629e+06	9.35254e+06	8.67108e+06	9.80061e+06	8.59947e+06	3.38513e+06	3.59275e+06	2.43309e+06	3.41226e+06	5.30199e+06	6.15056e+06	4.13188e+06	5.48256e+06	1.80359e+06	937867	1.96835e+06	1.25849e+06	1.50982e+07	1.83215e+07	1.5354e+07	1.47106e+07	1	1.23171	1	2.22197	1.50852	0.0255747	0.782261	0.609457	0.53484	1.28516	0.996446	0.433519	0.364087	0.340875	0.129336	3.87276
										5.0994e+06	2.28413e+07	1.80467e+07	1.73847e+07	2.81423e+07	2.60956e+07	3.58024e+07	2.94483e+07	1.3733e+07	1.39485e+07	1.16685e+07	1.55853e+07	1.88976e+07	1.90935e+07	1.47944e+07	1.92408e+07	5.39454e+06	4.45294e+06	4.63329e+06	3.11522e+06	5.02379e+07	4.80346e+07	4.21075e+07	5.83756e+07
RecName: Full=Molecular chaperone Hsp31 and glyoxalase 3; EC=4.2.1.130; AltName: Full=Glyoxalase III; AltName: Full=Holdase; AltName: Full=Holding molecular chaperone; _ OS=Staphylococcus aureus (strain Mu3 / ATCC 700698).	FIVTLCHGPAALLSAGLNR+Carbamidomethyl(6)	9540	20130320_UON_E2	3	9540	2229	671.034	37.8192	1	1.69787e+06	1.32897e+07	7.33247e+06	7.91967e+06	1.05036e+07	8.84977e+06	1.28507e+07	1.10518e+07	621241	232481	102684	316400	1.15409e+07	1.14975e+07	6.48757e+06	1.11043e+07	1.25384e+07	3.26106e+06	1.07752e+07	4.11096e+06	3.40166e+07	4.3135e+07	2.23419e+07	3.07619e+07	1	1.25372	1	1.43043	1.11483	0.269293	0.0420906	0.0555291	0.0549907	1.34361	1.16693	0.379687	1.01475	1.25394	0.974358	4.30743
	TDFDGVEHK	1310	20130320_UON_E2	8	1310	4213	349.828	13.1862	1	177697	664854	1.32338e+06	298130	249406	434795	2.82083e+06	726999	690608	914901	1.0477e+06	805331	449108	569418	1.72659e+06	1.71373e+06	2.45183e+06	2.39261e+06	1.06915e+07	4.17895e+07	747008	560300	633245	1.94133e+06	1	1.67229	1	1.7175	3.37036	0.532546	1.4036	1.4213	0.413589	1.80956	2.65079	0.298846	23.2647	49.8349	0.239003	1.5754
	WLVADLLTK	498	20130320_UON_B2	28	498	209	529.813	40.1175	1	1.26122e+07	6.65889e+07	4.8974e+07	4.99251e+07	8.16563e+07	7.29596e+07	8.13413e+07	6.66082e+07	2.39536e+07	1.56225e+07	1.48263e+07	1.95193e+07	6.10464e+07	6.34507e+07	4.76274e+07	5.53278e+07	1.47715e+08	1.29807e+08	1.28778e+08	9.59663e+07	1.83237e+08	2.01633e+08	1.82662e+08	1.93424e+08	1	1.02239	1	1.69885	1.03116	0.0663742	0.415056	0.306178	0.104233	1.2771	0.810893	0.365335	2.82013	1.92595	0.00209378	4.27263
										1.44878e+07	8.05434e+07	5.76299e+07	5.81429e+07	9.24093e+07	8.22441e+07	9.70128e+07	7.8387e+07	2.52654e+07	1.67698e+07	1.59767e+07	2.0641e+07	7.30363e+07	7.55176e+07	5.58415e+07	6.81459e+07	1.62705e+08	1.35461e+08	1.50245e+08	1.41867e+08	2.18001e+08	2.45329e+08	2.05637e+08	2.26127e+08
RecName: Full=Foldase protein PrsA; EC=5.2.1.8; Flags: Precursor; _ OS=Staphylococcus aureus (strain Mu3 / ATCC 700698).	ALQQQGLTADK	4455	20130320_UON_C2	20	4455	2258	586.814	14.013	1	2.44074e+06	1.08458e+07	8.18141e+06	8.16347e+06	6.671e+06	6.5881e+06	9.01707e+06	9.06389e+06	6.71762e+06	7.20792e+06	8.2191e+06	8.85287e+06	1.20243e+07	1.26337e+07	8.77502e+06	1.19242e+07	3.55878e+06	1.16897e+06	2.83542e+06	1.87624e+06	2.70821e+07	2.77571e+07	2.26131e+07	2.21493e+07	1	0.956583	1	1.05766	0.693847	0.833684	1.0461	0.630665	0.862874	1.53071	0.966748	0.111216	0.318561	0.294281	0.0601383	3.36135
	DGELGYVLK	9568	20130320_UON_C2	20	9568	3070	497.264	31.1555	1	2.17708e+06	7.20649e+06	7.43908e+06	6.59737e+06	8.60896e+06	7.24044e+06	8.29447e+06	9.2108e+06	3.92583e+06	3.40307e+06	3.3123e+06	4.81179e+06	6.69644e+06	6.15896e+06	4.79783e+06	6.5911e+06	2.16254e+06	939320	1.9395e+06	1.10487e+06	1.95007e+07	1.89462e+07	1.59586e+07	2.27208e+07	1	0.846286	1	1.4242	0.743538	0.136551	0.65982	0.39666	0.207082	1.0352	0.587257	0.883443	0.262435	0.21434	0.0361705	3.29317
	SSFGYHIIK	6228	20130320_UON_F4	24	6228	2112	526.28	21.5014	1	3.85077e+06	1.68837e+07	1.14345e+07	1.28997e+07	1.03994e+07	1.01331e+07	1.12207e+07	9.904e+06	9.30054e+06	8.02565e+06	7.65927e+06	8.57217e+06	1.12859e+07	1.30138e+07	8.5339e+06	1.13986e+07	3.50274e+06	2.84231e+06	2.61297e+06	2.50568e+06	2.7852e+07	2.49475e+07	2.88031e+07	3.33349e+07	1	0.968139	1	0.924305	0.49841	0.77573	0.744588	0.423794	0.369972	0.98144	0.640051	0.945901	0.254361	0.162815	0.0535955	2.55027
										8.46858e+06	3.4936e+07	2.7055e+07	2.76606e+07	2.56794e+07	2.39617e+07	2.85322e+07	2.81787e+07	1.9944e+07	1.86366e+07	1.91907e+07	2.22368e+07	3.00067e+07	3.18065e+07	2.21067e+07	2.99138e+07	9.22406e+06	4.95061e+06	7.38789e+06	5.48679e+06	7.44348e+07	7.16508e+07	6.73748e+07	7.8205e+07
RecName: Full=Valine__tRNA ligase; EC=6.1.1.9; AltName: Full=Valyl_tRNA synthetase; Short=ValRS; _ OS=Staphylococcus aureus (strain Mu3 / ATCC 700698).	LGLGLDYSR	9568	20130320_UON_C4	20	9568	3070	497.264	31.1555	1	2.17708e+06	7.20649e+06	7.43908e+06	6.59737e+06	8.60896e+06	7.24044e+06	8.29447e+06	9.2108e+06	3.92583e+06	3.40307e+06	3.3123e+06	4.81179e+06	6.69644e+06	6.15896e+06	4.79783e+06	6.5911e+06	2.16254e+06	939320	1.9395e+06	1.10487e+06	1.95007e+07	1.89462e+07	1.59586e+07	2.27208e+07	1	0.846286	1	1.4242	0.743538	0.136551	0.65982	0.39666	0.207082	1.0352	0.587257	0.883443	0.262435	0.21434	0.0361705	3.29317
	LSNENFVSK	3482	20130320_UON_C2	4	3482	1898	519.259	14.6771	1	217321	503638	292086	391491	2.79338e+07	2.2394e+07	1.4084e+07	1.54624e+07	165061	1.99483e+06	888260	2.03153e+06	2.16248e+06	2.02144e+06	1.27612e+06	967250	1.25462e+06	557001	1.14845e+06	776161	3.82267e+07	4.4082e+07	7.8885e+07	2.70282e+07	1	0.707436	1	56.8688	38.4443	0.00885153	3.61662	3.8644	0.135254	4.57609	3.26213	0.0199049	2.66011	1.86496	0.0299952	134.01
	WILTR	8486	20130320_UON_C4	24	8486	2163	344.709	25.4538	1	4.83096e+06	1.23956e+07	7.66652e+06	9.66915e+06	1.64225e+07	1.67338e+07	1.93617e+07	1.8427e+07	6.10986e+06	6.60268e+06	5.69203e+06	6.9298e+06	9.74597e+06	1.09807e+07	8.0304e+06	1.06398e+07	1.82584e+06	1.36034e+06	1.88922e+06	1.47112e+06	2.48009e+07	2.68848e+07	2.64069e+07	2.87878e+07	1	0.739489	1	2.05267	0.92058	0.00599062	0.733007	0.334045	0.244977	1.13988	0.574186	0.522926	0.189413	0.100164	0.0215675	3.0924
										7.22536e+06	2.01058e+07	1.53977e+07	1.6658e+07	5.29652e+07	4.63683e+07	4.17402e+07	4.31002e+07	1.02007e+07	1.20006e+07	9.89259e+06	1.37731e+07	1.86049e+07	1.91611e+07	1.41043e+07	1.81982e+07	5.243e+06	2.85666e+06	4.97717e+06	3.35215e+06	8.25283e+07	8.9913e+07	1.21251e+08	7.85367e+07
FTSZ_STAA8 Cell division protein FtsZ OS=Staphylococcus aureus (strain NCTC 8325) GN=ftsZ PE=3 SV=1	EDDIPSFIR	7946	20130320_UON_A2	22	7946	2636	546.269	33.4898	1	6.44066e+06	9.54815e+06	8.01607e+06	8.70945e+06	8.12459e+06	9.61883e+06	1.14892e+07	1.02124e+07	7.23025e+06	8.09907e+06	7.23293e+06	9.53999e+06	8.22687e+06	1.0245e+07	6.87391e+06	9.64545e+06	2.61543e+06	944299	2.51742e+06	1.51714e+06	2.05191e+07	2.158e+07	1.5281e+07	1.8902e+07	1	0.322087	1	1.20574	0.364892	0.130261	0.98129	0.291219	0.863987	1.0696	0.356747	0.590739	0.23214	0.136038	0.000468118	2.33176
	KSGSTGFGTSVNTSSNATSK	9892	20130320_UON_A2	19	9892	4306	639.973	13.0629	1	1.16292e+06	2.12502e+06	1.93725e+06	1.54871e+06	2.19493e+06	2.66711e+06	2.80426e+06	2.85195e+06	1.67563e+06	1.97793e+06	2.45186e+06	2.35315e+06	2.37835e+06	2.93449e+06	1.9081e+06	2.48518e+06	665841	192158	917741	357211	6.90746e+06	7.15726e+06	5.22508e+06	4.24391e+06	1	0.504805	1	1.55276	0.569166	0.0139445	1.2487	0.525895	0.182648	1.43287	0.610454	0.05029	0.314878	0.270135	0.0058134	3.47418
										7.60358e+06	1.16732e+07	9.95333e+06	1.02582e+07	1.03195e+07	1.22859e+07	1.42934e+07	1.30644e+07	8.90588e+06	1.0077e+07	9.68479e+06	1.18931e+07	1.06052e+07	1.31795e+07	8.78201e+06	1.21306e+07	3.28128e+06	1.13646e+06	3.43516e+06	1.87436e+06	2.74266e+07	2.87372e+07	2.05061e+07	2.31459e+07
RecName: Full=Isoleucine__tRNA ligase; EC=6.1.1.5; AltName: Full=Isoleucyl_tRNA synthetase; Short=IleRS; _ OS=Staphylococcus aureus.	AVTDLLTEK	1700	20130320_UON_B2	13	1700	639	495.277	27.3827	1	4.53545e+06	4.9632e+07	2.65868e+07	3.14562e+07	4.4005e+07	4.16765e+07	5.89708e+07	4.26768e+07	1.52626e+07	1.9273e+07	1.69286e+07	1.42395e+07	3.36243e+07	2.99411e+07	2.02203e+07	2.84189e+07	8.14106e+06	5.2128e+06	7.0981e+06	6.58493e+06	9.36177e+07	6.86551e+07	7.26426e+07	1.36852e+08	1	1.32261	1	1.66944	1.39448	0.135383	0.58554	0.465571	0.299423	0.999948	0.863018	0.999888	0.240948	0.202737	0.105137	3.31312
	EFALEQIELQK	1534	20130320_UON_C4	17	1534	1481	674.358	36.0774	1	2.08629e+06	2.81594e+06	1.69871e+06	1.59963e+06	3.3519e+07	2.81219e+07	1.53881e+07	1.73341e+07	2.46357e+06	2.12741e+06	1.87393e+06	2.37762e+06	1.79859e+06	2.66827e+06	1.44884e+06	2.13335e+06	8.07784e+06	1.54097e+06	5.84799e+06	9.18615e+06	3.43676e+07	5.46608e+07	1.23655e+08	6.69084e+07	1	0.538531	1	11.5069	7.3276	0.0154476	1.07828	0.420057	0.626121	0.981523	0.517447	0.923624	3.00625	2.45803	0.091328	34.0942
										6.62174e+06	5.2448e+07	2.82855e+07	3.30558e+07	7.75239e+07	6.97985e+07	7.43589e+07	6.0011e+07	1.77261e+07	2.14004e+07	1.88026e+07	1.66171e+07	3.54229e+07	3.26094e+07	2.16691e+07	3.05523e+07	1.62189e+07	6.75377e+06	1.29461e+07	1.57711e+07	1.27985e+08	1.23316e+08	1.96298e+08	2.0376e+08
RecName: Full=Staphylococcal secretory antigen ssaA2; Flags: Precursor; _ OS=Staphylococcus aureus (strain MRSA252).	AGYTVNNTPK	1843	20130320_UON_C4	15	1843	3056	532.77	13.1045	1	354245	1.48438e+06	1.34695e+07	533419	330315	295630	5.03976e+06	598429	1.0228e+07	1.54381e+07	3.48924e+07	3.11163e+07	1.19961e+06	1.79366e+06	1.93602e+07	1.92134e+07	2.3769e+06	2.80949e+06	1.15178e+07	7.58904e+06	208990	362465	327694	767234	1	3.21119	1	0.395426	1.22064	0.520393	5.787	12.3061	0.041791	2.62392	6.80719	0.335727	1.53352	3.55563	0.605188	0.105191
	SISSGYTSGR	1394	20130320_UON_D3	14	1394	3706	507.744	13.1667	1	394414	1.41544e+06	3.57343e+06	505324	719789	674119	4.26599e+06	844616	3.03972e+06	4.3214e+06	6.10066e+06	4.39194e+06	1.10556e+06	1.68072e+06	4.82473e+06	3.93473e+06	2.63334e+06	2.41396e+06	2.99682e+07	4.31873e+07	639819	648323	2.06722e+06	2.65457e+06	1	2.00202	1	1.10459	2.30218	0.897845	3.03191	3.88816	0.0220948	1.96069	3.17026	0.267995	13.2803	27.1432	0.17413	1.0206
										748659	2.89983e+06	1.70429e+07	1.03874e+06	1.0501e+06	969749	9.30576e+06	1.44304e+06	1.32677e+07	1.97595e+07	4.09931e+07	3.55083e+07	2.30517e+06	3.47438e+06	2.41849e+07	2.31481e+07	5.01023e+06	5.22345e+06	4.1486e+07	5.07763e+07	848809	1.01079e+06	2.39492e+06	3.4218e+06
RecName: Full=Serine__tRNA ligase; EC=6.1.1.11; AltName: Full=Seryl_tRNA synthetase; Short=SerRS; AltName: Full=Seryl_tRNA(Ser/Sec) synthetase; _ OS=Staphylococcus aureus (strain Mu3 / ATCC 700698).	LISATEEMK	3804	20130320_UON_C2	38	3804	982	511.266	18.9801	1	2.77637e+06	2.65688e+07	1.67429e+07	2.00373e+07	3.18254e+07	3.0523e+07	3.52851e+07	3.04838e+07	1.52716e+07	1.37643e+07	1.4981e+07	1.74619e+07	1.89639e+07	1.77918e+07	1.33966e+07	1.5675e+07	6.93829e+06	4.96738e+06	6.48346e+06	5.91114e+06	7.11917e+07	6.29087e+07	6.92822e+07	7.70349e+07	1	1.21442	1	1.93749	1.31307	0.0504717	0.929729	0.657703	0.833134	0.995491	0.752828	0.989304	0.367488	0.27454	0.128223	4.24069
	NEIIQPGVLPEK	3807	20130320_UON_C2	23	3807	2303	668.874	29.7586	1	2.08676e+06	1.10653e+07	9.03988e+06	9.01274e+06	1.41782e+07	1.48931e+07	1.61779e+07	1.40131e+07	9.73263e+06	8.82714e+06	9.10791e+06	1.05903e+07	8.77436e+06	8.82465e+06	6.35e+06	8.14505e+06	3.35068e+06	1.09095e+06	2.81885e+06	1.95928e+06	2.4898e+07	2.22025e+07	1.91956e+07	2.9454e+07	1	1.00729	1	1.89915	1.08279	0.0337079	1.22603	0.717673	0.439144	1.0285	0.666403	0.919451	0.295461	0.27594	0.0640676	3.06846
										4.86313e+06	3.76341e+07	2.57828e+07	2.90501e+07	4.60036e+07	4.54161e+07	5.1463e+07	4.44969e+07	2.50043e+07	2.25914e+07	2.40889e+07	2.80521e+07	2.77382e+07	2.66165e+07	1.97466e+07	2.382e+07	1.0289e+07	6.05832e+06	9.3023e+06	7.87042e+06	9.60897e+07	8.51112e+07	8.84778e+07	1.06489e+08
DBH_STAAC DNA_binding protein HU OS=Staphylococcus aureus (strain COL) GN=hup PE=3 SV=1	EIDIPASKVPAFK	3718	20130320_UON_A2	5	3718	4353	707.898	30.2622	1	409968	2.10157e+06	350368	316901	873475	463635	251582	97749.2	190240	166749	254900	98229.6	1.71586e+06	1.43734e+06	192521	484297	402769	3.93351e+07	247111	4.21942e+06	785943	689774	448802	2.19708e+06	1	2.19477	1	0.530526	1.00565	0.470791	0.223392	0.326542	0.252001	1.20486	2.2453	0.784976	13.906	39.0997	0.358318	1.29659
	NPQTGKEIDIPASK	4996	20130320_UON_A2	18	4996	3298	749.396	15.2553	1	301216	1.16834e+06	752365	1.28366e+06	4.6683e+06	3.7399e+06	1.50847e+06	990669	476872	603575	931407	240244	1.03271e+06	747611	1.03981e+06	511857	7.46746e+06	4.26795e+07	1.28815e+07	3.74205e+07	4.19382e+06	6.29343e+06	2.39639e+07	6.71883e+06	1	1.01829	1	3.11142	3.59254	0.123867	0.642431	0.655792	0.289789	0.950481	0.773404	0.872675	28.654	34.5819	0.0697296	11.7441
										711184	3.26991e+06	1.10273e+06	1.60056e+06	5.54177e+06	4.20354e+06	1.76006e+06	1.08842e+06	667112	770324	1.18631e+06	338474	2.74857e+06	2.18495e+06	1.23233e+06	996154	7.87023e+06	8.20146e+07	1.31286e+07	4.16399e+07	4.97976e+06	6.98321e+06	2.44127e+07	8.91592e+06
RecName: Full=Trigger factor; Short=TF; EC=5.2.1.8; AltName: Full=PPIase; _ OS=Staphylococcus aureus (strain Newman).	EGNEGLLTVTVPAEK	614	20130320_UON_D3	24	614	742	778.909	32.2862	1	1.8725e+07	3.50844e+07	2.67575e+07	3.30293e+07	3.46467e+07	2.21529e+07	3.58704e+07	4.11617e+07	2.44371e+07	2.18709e+07	2.2495e+07	2.90156e+07	2.7694e+07	2.22443e+07	2.30128e+07	2.51655e+07	8.65776e+06	7.10795e+06	4.55487e+06	3.64733e+06	8.67151e+07	6.77358e+07	5.11314e+07	1.14238e+08	1	0.518179	1	1.17813	0.588687	0.389609	0.861108	0.336875	0.380385	0.863731	0.309895	0.379594	0.210992	0.135768	0.00609272	2.81542
	TNLTLTAIAEAEK	5931	20130320_UON_F4	13	5931	2197	687.874	33.1568	1	1.08124e+07	1.29965e+07	7.23397e+06	9.77668e+06	8.87511e+06	1.13815e+07	1.35024e+07	1.14079e+07	7.59578e+06	7.52643e+06	8.2389e+06	1.15848e+07	8.92222e+06	1.2902e+07	7.52907e+06	1.05913e+07	3.1864e+06	1.11881e+06	3.43724e+06	1.78111e+06	2.78909e+07	3.04475e+07	2.44922e+07	2.60848e+07	1	0.468887	1	1.10651	0.4449	0.504247	0.856108	0.389421	0.377492	0.978565	0.455986	0.899692	0.233309	0.163778	0.00336251	2.66822
										2.95373e+07	4.80809e+07	3.39915e+07	4.2806e+07	4.35218e+07	3.35344e+07	4.93728e+07	5.25696e+07	3.20329e+07	2.93974e+07	3.07339e+07	4.06004e+07	3.66162e+07	3.51462e+07	3.05419e+07	3.57568e+07	1.18442e+07	8.22676e+06	7.99211e+06	5.42845e+06	1.14606e+08	9.81832e+07	7.56236e+07	1.40323e+08
EFP_STAA1 Elongation factor P OS=Staphylococcus aureus (strain Mu3 / ATCC 700698) GN=efp PE=3 SV=1	TGLTISVDNAIWK	6173	20130320_UON_A2	22	6173	1650	709.384	36.8668	1	5.0287e+06	1.7936e+07	1.59595e+07	1.54969e+07	1.82827e+07	1.16855e+07	1.75772e+07	1.63702e+07	9.28459e+06	8.25453e+06	8.00644e+06	1.27219e+07	1.42939e+07	1.34522e+07	1.13286e+07	1.45985e+07	5.08711e+06	4.65115e+06	3.66656e+06	2.16805e+06	4.33263e+07	3.90329e+07	2.98109e+07	4.54656e+07	1	0.854778	1	1.17446	0.720191	0.503473	0.703172	0.460386	0.266122	0.986256	0.529933	0.953793	0.286155	0.217448	0.0411385	2.89659
	VEPAMIENR	4371	20130320_UON_A2	23	4371	1230	529.766	17.5566	1	1.21131e+07	3.0228e+07	2.97528e+07	2.89295e+07	1.18569e+07	1.11847e+07	2.13339e+07	1.88135e+07	2.39111e+07	2.29956e+07	2.54646e+07	3.44715e+07	2.94286e+07	2.81264e+07	2.28139e+07	3.13802e+07	5.65781e+06	1.81922e+06	1.25941e+06	1.21454e+06	4.3053e+07	1.80823e+07	7.94421e+06	4.24475e+07	1	0.695148	1	0.625488	0.417417	0.12329	1.0576	0.576391	0.787882	1.10617	0.52971	0.60295	0.0985017	0.118621	0.0114609	1.10397
										1.71417e+07	4.8164e+07	4.57124e+07	4.44264e+07	3.01395e+07	2.28702e+07	3.89111e+07	3.51837e+07	3.31957e+07	3.12501e+07	3.3471e+07	4.71934e+07	4.37225e+07	4.15786e+07	3.41425e+07	4.59787e+07	1.07449e+07	6.47037e+06	4.92597e+06	3.38259e+06	8.63792e+07	5.71152e+07	3.77551e+07	8.79132e+07
TRXB_STAEQ Thioredoxin reductase OS=Staphylococcus epidermidis (strain ATCC 35984 / RP62A) GN=trxB PE=3 SV=1	GVSYCAVCDGAFFK+Carbamidomethyl(5)Carbamidomethyl(8)	6740	20130320_UON_A2	20	6740	3378	790.844	33.9116	1	951887	4.03592e+06	3.73351e+06	3.39429e+06	1.02115e+07	8.88785e+06	1.10015e+07	9.63367e+06	2.8712e+06	2.92054e+06	1.93895e+06	2.67626e+06	4.79103e+06	3.37955e+06	3.18957e+06	4.47471e+06	1.85655e+06	1.01575e+06	1.86709e+06	1.32069e+06	1.61316e+07	1.8042e+07	1.62953e+07	2.01423e+07	1	0.930543	1	3.27961	1.82127	0.000389943	0.85897	0.549633	0.597938	1.30698	0.869876	0.304969	0.500188	0.371182	0.117875	5.82812
	IGVPGEQELGGR	7050	20130320_UON_A2	22	7050	2041	606.32	27.2139	1	1.98762e+06	1.20604e+07	1.12339e+07	1.01366e+07	1.55334e+07	1.17555e+07	1.62959e+07	1.90851e+07	6.90243e+06	7.82396e+06	6.83933e+06	8.79452e+06	1.04608e+07	8.23952e+06	8.52762e+06	9.83874e+06	3.37573e+06	1.81815e+06	2.71605e+06	1.13497e+06	3.0344e+07	3.63212e+07	2.56891e+07	3.50221e+07	1	1.04924	1	1.76941	1.26955	0.055854	0.857186	0.553652	0.627834	1.04653	0.668451	0.872719	0.255372	0.245274	0.0627427	3.59632
										2.93951e+06	1.60963e+07	1.49674e+07	1.35309e+07	2.57449e+07	2.06434e+07	2.72973e+07	2.87187e+07	9.77363e+06	1.07445e+07	8.77828e+06	1.14708e+07	1.52518e+07	1.16191e+07	1.17172e+07	1.43134e+07	5.23228e+06	2.8339e+06	4.58314e+06	2.45565e+06	4.64756e+07	5.43632e+07	4.19844e+07	5.51644e+07
K6PF_STAA2 6_phosphofructokinase OS=Staphylococcus aureus (strain JH1) GN=pfkA PE=3 SV=1	FDYSLYELANK	4919	20130320_UON_A2	22	4919	2717	681.829	35.5773	1	1.25985e+06	1.11162e+07	8.22646e+06	6.84535e+06	8.25824e+06	1.09985e+07	1.3721e+07	1.17753e+07	7.11055e+06	6.38758e+06	5.32384e+06	7.10964e+06	8.51038e+06	1.03467e+07	6.71341e+06	8.84566e+06	2.28291e+06	762454	1.98367e+06	925955	1.86137e+07	2.1914e+07	1.43856e+07	2.09068e+07	1	1.20578	1	1.63047	1.31296	0.130394	0.944759	0.692646	0.868125	1.25387	0.973379	0.475111	0.216957	0.241143	0.0783533	2.76233
	IVATSFDEIFDGKDHK	7151	20130320_UON_A2	21	7151	2808	607.969	31.9748	1	1.24743e+06	1.20023e+07	8.6906e+06	7.55959e+06	1.10118e+07	9.35642e+06	1.4195e+07	1.13163e+07	6.36189e+06	5.23105e+06	5.68644e+06	6.50295e+06	7.83681e+06	8.39782e+06	5.93539e+06	7.0715e+06	1.81709e+06	697106	1.93528e+06	907044	1.74012e+07	1.64961e+07	1.08222e+07	1.77733e+07	1	1.22008	1	1.55524	1.22137	0.169236	0.806184	0.572467	0.572051	0.991242	0.749202	0.979299	0.181577	0.195907	0.0734745	2.11841
										2.50728e+06	2.31185e+07	1.69171e+07	1.44049e+07	1.927e+07	2.03549e+07	2.7916e+07	2.30916e+07	1.34724e+07	1.16186e+07	1.10103e+07	1.36126e+07	1.63472e+07	1.87445e+07	1.26488e+07	1.59172e+07	4.1e+06	1.45956e+06	3.91895e+06	1.833e+06	3.60149e+07	3.84101e+07	2.52078e+07	3.868e+07
OMP7_STAAC 77 kDa membrane protein OS=Staphylococcus aureus (strain COL) GN=SACOL2002 PE=3 SV=1	ILQLNSK+Deamidated(3)Deamidated(5)
	ITINDLSIK
RecName: Full=Probable manganese_dependent inorganic pyrophosphatase; EC=3.6.1.1; AltName: Full=Pyrophosphate phospho_hydrolase; Short=PPase; _ OS=Staphylococcus aureus (strain Mu3 / ATCC 700698).	EMLAVSAQEK	7563	20130320_UON_C4	22	7563	1796	553.279	17.3094	1	1.85549e+06	1.09619e+07	7.21568e+06	6.67863e+06	1.20912e+07	1.11197e+07	1.21865e+07	1.18365e+07	7.89618e+06	7.6587e+06	7.94055e+06	9.04685e+06	9.59854e+06	9.50814e+06	7.0083e+06	9.99377e+06	3.00099e+06	2.15735e+06	2.54841e+06	2.12933e+06	2.67796e+07	2.38378e+07	2.91745e+07	2.52978e+07	1	1.11923	1	1.76829	1.0618	0.0697937	1.21828	0.774612	0.494904	1.3518	0.960496	0.306396	0.368232	0.26729	0.108425	3.93423
	IAQVNAVDLDEVLNR	4317	20130320_UON_C4	23	4317	2293	834.945	36.2208	1	4.01626e+06	9.81648e+06	6.89016e+06	6.6865e+06	1.17412e+07	9.38163e+06	1.31125e+07	1.53828e+07	9.85431e+06	9.79719e+06	9.20279e+06	1.08442e+07	1.0787e+07	1.03553e+07	7.78362e+06	1.08179e+07	3.72964e+06	1.01267e+06	3.22486e+06	1.49074e+06	2.70438e+07	2.7083e+07	1.95848e+07	2.79479e+07	1	0.691892	1	1.81026	0.993023	0.0183581	1.44835	0.60031	0.076521	1.45001	0.713283	0.0775309	0.345061	0.311408	0.023371	3.70893
										5.87175e+06	2.07783e+07	1.41058e+07	1.33651e+07	2.38325e+07	2.05013e+07	2.5299e+07	2.72193e+07	1.77505e+07	1.74559e+07	1.71433e+07	1.9891e+07	2.03856e+07	1.98635e+07	1.47919e+07	2.08117e+07	6.73063e+06	3.17003e+06	5.77328e+06	3.62007e+06	5.38234e+07	5.09208e+07	4.87593e+07	5.32457e+07
RecName: Full=UDP_N_acetylglucosamine 1_carboxyvinyltransferase 2; EC=2.5.1.7; AltName: Full=Enoylpyruvate transferase 2; AltName: Full=UDP_N_acetylglucosamine enolpyruvyl transferase 2; Short=EPT 2; _ OS=Staphylococcus aureus (strain MSSA476).	INNNAPYQFVDIK	6905	20130320_UON_B2	11	6905	1696	768.392	32.805	1	773893	7.86944e+06	6.2765e+06	6.4028e+06	8.96165e+06	6.75691e+06	9.54629e+06	8.7891e+06	3.66658e+06	3.23461e+06	3.32269e+06	3.45247e+06	7.91151e+06	5.96997e+06	5.71262e+06	7.18498e+06	2.17755e+06	2.14616e+06	1.55014e+06	1.08419e+06	1.99238e+07	1.5232e+07	1.36673e+07	2.45678e+07	1	1.1716	1	1.59708	1.1635	0.132324	0.641401	0.410942	0.308368	1.2559	0.929774	0.457677	0.326322	0.289388	0.103375	3.44192
	TLNGEVNISGAK	7705	20130320_UON_E2	21	7705	3917	601.814	18.7623	1	1.58526e+06	1.07051e+06	512953	619807	3.00121e+06	4.38776e+06	2.36794e+06	2.92761e+06	717602	734000	844010	913209	931976	1.15152e+06	600257	794558	2.82257e+06	516716	8.37973e+06	3.92192e+06	9.29573e+06	2.08449e+07	3.10208e+07	6.81151e+06	1	1.03311	1	3.34814	2.63641	0.00719768	0.846983	0.535575	0.598837	0.918117	0.719265	0.787857	4.12849	5.61708	0.169893	17.9417
										2.35915e+06	8.93995e+06	6.78946e+06	7.02261e+06	1.19629e+07	1.11447e+07	1.19142e+07	1.17167e+07	4.38418e+06	3.96861e+06	4.1667e+06	4.36568e+06	8.84348e+06	7.12149e+06	6.31288e+06	7.97954e+06	5.00012e+06	2.66288e+06	9.92987e+06	5.00611e+06	2.92195e+07	3.60769e+07	4.46881e+07	3.13793e+07
RecName: Full=Proline__tRNA ligase; EC=6.1.1.15; AltName: Full=Prolyl_tRNA synthetase; Short=ProRS; _ OS=Staphylococcus aureus (strain Mu3 / ATCC 700698).	QSTSGIYSYLPLATR	2356	20130320_UON_B2	17	2356	1504	828.937	37.6636	1	1.36626e+06	2.34634e+06	1.57224e+06	1.39146e+06	6.35938e+06	6.57198e+06	4.65693e+06	4.82815e+06	1.36838e+06	1.30278e+06	1.1827e+06	1.16488e+06	1.30673e+06	1.25498e+06	1.12785e+06	1.63387e+06	2.11501e+07	1.09062e+06	3.29308e+07	2.30039e+07	1.84978e+07	3.34355e+07	4.28023e+07	1.41412e+07	1	0.552082	1	3.35761	1.52662	0.00166122	0.751723	0.265888	0.16908	0.797362	0.349241	0.25041	11.7094	11.2278	0.075034	16.3079
	VLNNITAIVR	8138	20130320_UON_B2	17	8138	3714	556.84	31.1021	1	582532	4.99801e+06	4.05988e+06	3.57448e+06	7.29542e+06	7.69917e+06	7.14451e+06	8.01699e+06	3.00413e+06	3.24686e+06	2.95239e+06	3.27904e+06	4.53429e+06	3.63471e+06	3.02125e+06	5.30459e+06	1.29647e+06	505499	1.22905e+06	1.07241e+06	1.1419e+07	1.16471e+07	1.2732e+07	1.30842e+07	1	1.15502	1	2.28198	1.43755	0.0189497	0.944572	0.595815	0.860384	1.2482	1.02442	0.484364	0.310515	0.288105	0.0948483	3.69903
										1.94879e+06	7.34435e+06	5.63212e+06	4.96594e+06	1.36548e+07	1.42712e+07	1.18014e+07	1.28451e+07	4.37251e+06	4.54963e+06	4.13509e+06	4.44392e+06	5.84102e+06	4.88969e+06	4.1491e+06	6.93846e+06	2.24466e+07	1.59612e+06	3.41599e+07	2.40763e+07	2.99168e+07	4.50826e+07	5.55343e+07	2.72254e+07
PYRH_STAAE Uridylate kinase OS=Staphylococcus aureus (strain Newman) GN=pyrH PE=3 SV=2	GFGINPVIIK	6523	20130320_UON_A2	24	6523	2805	529.321	34.0058	1	1.31194e+06	9.62228e+06	7.66157e+06	7.28866e+06	1.14499e+07	1.08017e+07	1.3476e+07	1.16514e+07	6.35814e+06	6.8524e+06	5.6829e+06	6.59301e+06	7.84101e+06	8.216e+06	6.97471e+06	8.31285e+06	2.0172e+06	937468	1.9228e+06	1.49011e+06	1.60597e+07	1.65775e+07	1.49275e+07	2.05191e+07	1	1.10909	1	1.83041	1.19219	0.0522676	0.984624	0.623525	0.959533	1.21094	0.765674	0.504964	0.246	0.212596	0.0712477	2.63029
	NNVDGVYSADPK	8510	20130320_UON_A2	24	8510	3069	639.799	15.7981	1	1.17018e+06	6.83345e+06	3.46083e+06	5.54765e+06	1.06129e+07	1.06809e+07	1.06345e+07	1.11319e+07	4.02082e+06	4.86158e+06	4.90214e+06	5.73683e+06	7.1857e+06	6.03318e+06	4.90112e+06	5.99655e+06	2.04454e+06	1.42161e+06	1.83356e+06	1.61413e+06	1.79819e+07	1.76047e+07	1.68353e+07	1.68675e+07	1	1.1667	1	2.53115	1.53444	0.0129946	1.1475	0.83416	0.655571	1.41761	1.04632	0.254141	0.406407	0.300486	0.134123	4.07295
										2.48213e+06	1.64557e+07	1.11224e+07	1.28363e+07	2.20628e+07	2.14827e+07	2.41105e+07	2.27833e+07	1.0379e+07	1.1714e+07	1.0585e+07	1.23298e+07	1.50267e+07	1.42492e+07	1.18758e+07	1.43094e+07	4.06174e+06	2.35908e+06	3.75636e+06	3.10424e+06	3.40416e+07	3.41822e+07	3.17628e+07	3.73866e+07
	PFLB_STAEQ Formate acetyltransferase OS=Staphylococcus epidermidis (strain ATCC 35984 / RP62A) GN=pflB PE=3 SV=1
[truncated: 43 more columns]

## Sheet: for stat analysis
Treatment	Experiment Code	code	Ph	Tem	NaCl%	SDRD_STAAE Serine_aspartate repeat_containing protein D OS=Staphylococcus aureus (strain Newman) GN=sdrD PE=1 SV=1_ down-regulated in all salt treatment	RecName: Full=Elongation factor G; Short=EF_G; _ OS=Staphylococcus aureus (strain Mu3 / ATCC 700698).	EFTS_STAA1 Elongation factor Ts OS=Staphylococcus aureus (strain Mu3 / ATCC 700698) GN=tsf PE=3 SV=1	EFTU_STAA1 Elongation factor Tu OS=Staphylococcus aureus (strain Mu3 / ATCC 700698) GN=tuf PE=3 SV=1	G3P1_STAAC Glyceraldehyde_3_phosphate dehydrogenase 1 OS=Staphylococcus aureus (strain COL) GN=gapA1 PE=3 SV=1	KPYK_STAA3 Pyruvate kinase OS=Staphylococcus aureus (strain USA300) GN=pyk PE=3 SV=1	Y1445_STAAB UPF0365 protein SAB1445c OS=Staphylococcus aureus (strain bovine RF122 / ET3_1) GN=SAB1445c PE=3 SV=1	RPOB_STAA9 DNA_directed RNA polymerase subunit beta OS=Staphylococcus aureus (strain JH9) GN=rpoB PE=3 SV=1	RecName: Full=UPF0365 protein SA1402; _ OS=Staphylococcus aureus (strain N315).	LDH1_STAA1 L_lactate dehydrogenase 1 OS=Staphylococcus aureus (strain Mu3 / ATCC 700698) GN=ldh1 PE=3 SV=1	ATPA_STAA1 ATP synthase subunit alpha OS=Staphylococcus aureus (strain Mu3 / ATCC 700698) GN=atpA PE=3 SV=1	RecName: Full=Alcohol dehydrogenase; Short=ADH; EC=1.1.1.1; _ OS=Staphylococcus aureus (strain USA300).	G6PI_STAA1 Glucose_6_phosphate isomerase OS=Staphylococcus aureus (strain Mu3 / ATCC 700698) GN=pgi PE=3 SV=1	ENO_STAA1 Enolase OS=Staphylococcus aureus (strain Mu3 / ATCC 700698) GN=eno PE=3 SV=1	RecName: Full=Catalase; EC=1.11.1.6; _ OS=Staphylococcus aureus (strain USA300).	TKT_STAAC Transketolase OS=Staphylococcus aureus (strain COL) GN=tkt PE=3 SV=1	DNAK_STAA1 Chaperone protein DnaK OS=Staphylococcus aureus (strain Mu3 / ATCC 700698) GN=dnaK PE=3 SV=1	RecName: Full=Choline dehydrogenase; Short=CDH; Short=CHD; EC=1.1.99.1; _ OS=Staphylococcus aureus (strain Mu3 / ATCC 700698).	RecName: Full=Dihydrolipoyl dehydrogenase; EC=1.8.1.4; AltName: Full=Dihydrolipoamide dehydrogenase; AltName: Full=E3 component of pyruvate complex; AltName: Full=Membrane_bound ribosome protein complex 50 kDa subunit; _ OS=Staphylococcus aureus (strain COL).	PNP_STAA1 Polyribonucleotide nucleotidyltransferase OS=Staphylococcus aureus (strain Mu3 / ATCC 700698) GN=pnp PE=3 SV=1	RecName: Full=UPF0365 protein SERP1140; _ OS=Staphylococcus epidermidis (strain ATCC 35984 / RP62A).	IF2_STAA1 Translation initiation factor IF_2 OS=Staphylococcus aureus (strain Mu3 / ATCC 700698) GN=infB PE=3 SV=1	RecName: Full=Aerobic glycerol_3_phosphate dehydrogenase; EC=1.1.5.3; _ OS=Staphylococcus aureus (strain USA300).	RecName: Full=Inosine_5__monophosphate dehydrogenase; Short=IMP dehydrogenase; Short=IMPD; Short=IMPDH; EC=1.1.1.205; _ OS=Staphylococcus aureus (strain USA300).	PFLB_STAA3 Formate acetyltransferase OS=Staphylococcus aureus (strain USA300) GN=pflB PE=3 SV=1	SYG_STAA1 Glycine__tRNA ligase OS=Staphylococcus aureus (strain Mu3 / ATCC 700698) GN=glyQS PE=3 SV=1	ODPB_STAAM Pyruvate dehydrogenase E1 component subunit beta OS=Staphylococcus aureus (strain Mu50 / ATCC 700699) GN=pdhB PE=1 SV=1	ALF2_STAAC Fructose_bisphosphate aldolase OS=Staphylococcus aureus (strain COL) GN=fba PE=3 SV=1	RecName: Full=Acetate kinase; EC=2.7.2.1; AltName: Full=Acetokinase; _ OS=Staphylococcus aureus (strain Mu3 / ATCC 700698).	GATB_STASP Aspartyl/glutamyl_tRNA(Asn/Gln) amidotransferase subunit B OS=Staphylococcus sp. GN=gatB PE=3 SV=1	RecName: Full=Protein translocase subunit SecA 1; _ OS=Staphylococcus aureus (strain Mu3 / ATCC 700698).	RecName: Full=Phosphoenolpyruvate_protein phosphotransferase; EC=2.7.3.9; AltName: Full=Phosphotransferase system_ enzyme I; _ OS=Staphylococcus aureus (strain COL).	RecName: Full=UPF0365 protein SH1343; _ OS=Staphylococcus haemolyticus (strain JCSC1435).	RecName: Full=Glutamyl_tRNA(Gln) amidotransferase subunit A; Short=Glu_ADT subunit A; EC=6.3.5._; _ OS=Staphylococcus aureus (strain Mu3 / ATCC 700698).	Y1663_STAAN UPF0342 protein SA1663 OS=Staphylococcus aureus (strain N315) GN=SA1663 PE=1 SV=1	MGRA_STAA8 HTH_type transcriptional regulator MgrA OS=Staphylococcus aureus (strain NCTC 8325) GN=mgrA PE=1 SV=3	RecName: Full=Ferritin; EC=1.16.3.1; _ OS=Staphylococcus aureus (strain USA300).	ASP23_STAA3 Alkaline shock protein 23 OS=Staphylococcus aureus (strain USA300) GN=asp23 PE=3 SV=1	Y1582_STAA3 UPF0337 protein SAUSA300_1582 OS=Staphylococcus aureus (strain USA300) GN=SAUSA300_1582 PE=3 SV=1	CYSK_STAAC Cysteine synthase OS=Staphylococcus aureus (strain COL) GN=cysK PE=3 SV=1	GLNA_STAAC Glutamine synthetase OS=Staphylococcus aureus (strain COL) GN=glnA PE=3 SV=1	RecName: Full=ATP_dependent Clp protease ATP_binding subunit ClpL; _ OS=Staphylococcus aureus (strain bovine RF122 / ET3_1).	RecName: Full=Phosphoglucosamine mutase; EC=5.4.2.10; _ OS=Staphylococcus aureus (strain Mu3 / ATCC 700698).	ATL_STAAR Bifunctional autolysin OS=Staphylococcus aureus (strain MRSA252) GN=atl PE=3 SV=1
Ctrl_1	A_1	0	7	37	0	7.63137e+07	4.31042e+07	3.26233e+08	2.59991e+08	1.68845e+08	4.46149e+07	2.93052e+07	1.51659e+07	2.89858e+07	5.6254e+07	4.22401e+07	2.29469e+07	1.30364e+07	9.33097e+06	6.90534e+06	1.02305e+07	1.00824e+08	878202	1.8621e+07	6.02061e+06	1.53294e+07	8.27784e+06	6.69854e+06	1.2944e+07	1.02222e+07	6.8677e+06	3.26417e+06	1.92462e+07	1.65898e+07	4.86644e+06	3.78137e+06	7.90109e+06	8.4705e+06	5.1834e+06	3.75551e+07	4.94973e+06	1.35413e+07	2.74439e+06	2.83995e+07	8.21911e+06	3.02826e+06	7.89856e+06	5.94247e+07	2.16833e+06
Ctrl_2	A_2	0	7	37	0	1.41724e+08	5.05027e+08	7.39415e+08	1.1288e+09	1.35249e+09	2.52265e+08	2.76299e+08	1.3714e+08	2.6947e+08	5.5833e+08	3.89438e+08	1.92502e+08	1.60925e+08	1.37988e+08	5.12029e+07	9.68268e+07	1.67213e+08	5.55525e+06	1.94019e+08	4.99024e+07	1.61108e+08	5.78427e+07	6.90628e+07	1.05691e+08	1.06261e+08	8.52337e+07	5.98833e+07	1.49556e+08	1.49428e+08	3.04173e+07	2.89832e+07	6.76693e+07	8.33411e+07	4.37832e+07	7.65973e+07	3.43726e+07	9.50392e+07	5.65604e+06	3.90713e+07	1.10489e+08	4.47043e+07	5.00291e+07	1.14401e+08	1.64854e+07
Ctrl_3	A_3	0	7	37	0	1.30391e+08	3.78997e+08	6.51855e+08	9.34976e+08	9.93148e+08	1.87438e+08	2.01795e+08	9.64107e+07	1.96479e+08	4.0826e+08	2.64083e+08	1.47295e+08	1.20843e+08	1.14671e+08	3.67863e+07	6.78034e+07	1.39765e+08	3.40003e+06	1.3365e+08	3.65045e+07	1.12962e+08	4.19606e+07	5.21783e+07	7.90862e+07	8.72945e+07	6.08812e+07	4.89652e+07	1.18254e+08	1.07124e+08	2.21076e+07	2.16384e+07	4.75334e+07	5.9084e+07	3.05808e+07	1.62304e+07	2.39465e+07	7.19986e+07	3.67458e+06	3.04418e+07	7.11936e+07	3.35112e+07	3.96882e+07	8.35398e+07	7.09092e+06
Ctrl_4	A_4	0	7	37	0	1.42383e+08	3.49121e+08	6.52607e+08	8.71181e+08	9.44203e+08	1.82257e+08	1.99454e+08	9.90256e+07	1.94042e+08	3.92545e+08	2.70816e+08	1.42773e+08	1.10425e+08	9.15964e+07	3.99456e+07	7.36293e+07	1.44542e+08	3.96124e+06	1.31273e+08	3.4893e+07	1.09779e+08	4.00025e+07	5.08522e+07	7.37948e+07	8.02038e+07	6.26714e+07	3.9562e+07	1.07571e+08	1.07794e+08	2.1724e+07	2.12335e+07	4.69063e+07	5.71313e+07	3.0889e+07	4.50401e+07	2.43862e+07	6.77407e+07	3.45075e+06	2.88106e+07	9.07052e+07	3.22271e+07	3.94069e+07	9.32843e+07	1.18602e+07
2.5% NaCl	B_1	1	7	37	0.025	1.8387e+07	5.30581e+08	8.07089e+08	1.1582e+09	1.55934e+09	2.37744e+08	2.13406e+08	2.22601e+08	2.04625e+08	8.34976e+08	2.86651e+08	2.2855e+08	1.80956e+08	9.98039e+07	8.48932e+07	1.27832e+08	1.35288e+08	6.03058e+06	2.28951e+08	5.76183e+07	1.17751e+08	6.5098e+07	1.14699e+08	9.59371e+07	1.23182e+08	9.70631e+07	2.63988e+07	1.03195e+08	9.21133e+07	4.75469e+07	3.35089e+07	7.07456e+07	6.24433e+07	5.43091e+07	6.42704e+07	4.29554e+07	1.45793e+08	8.16448e+06	7.0328e+07	4.01562e+07	6.38105e+07	4.74534e+07	1.55794e+08	1.25885e+07
2.5% NaCl	B_2	1	7	37	0.025	1.78864e+07	4.97093e+08	7.53821e+08	1.15885e+09	1.45377e+09	2.31344e+08	2.06331e+08	1.9348e+08	1.98472e+08	7.89446e+08	2.80957e+08	2.13979e+08	1.62363e+08	8.78773e+07	7.99391e+07	1.2799e+08	1.44161e+08	6.3356e+06	1.97321e+08	5.27622e+07	1.19829e+08	6.67861e+07	1.06351e+08	9.41042e+07	1.16308e+08	9.83645e+07	2.67768e+07	9.84556e+07	8.29906e+07	4.27866e+07	3.0501e+07	7.22974e+07	6.34676e+07	6.42606e+07	5.61033e+07	4.60089e+07	1.14209e+08	7.48558e+06	5.23085e+07	3.29353e+07	6.46452e+07	3.40004e+07	1.41506e+08	1.22412e+07
2.5% NaCl	B_3	1	7	37	0.025	2.10639e+07	6.6761e+08	9.4716e+08	1.37564e+09	1.69517e+09	2.95712e+08	2.38341e+08	2.07321e+08	2.29957e+08	9.1346e+08	3.16219e+08	2.57234e+08	2.01932e+08	1.33406e+08	8.17067e+07	1.40505e+08	1.70409e+08	6.20301e+06	2.34994e+08	6.0092e+07	1.31795e+08	7.69478e+07	1.25402e+08	1.11707e+08	1.61934e+08	1.15771e+08	4.60869e+07	1.49569e+08	1.43276e+08	5.06272e+07	3.47845e+07	9.1835e+07	6.94867e+07	7.54528e+07	4.92052e+07	6.24235e+07	1.50841e+08	8.20549e+06	6.67643e+07	6.52377e+07	7.30865e+07	4.9528e+07	1.61474e+08	1.26613e+07
2.5% NaCl	B_4	1	7	37	0.025	1.87418e+07	5.68487e+08	8.84862e+08	1.24074e+09	1.51132e+09	2.62188e+08	2.19586e+08	2.01821e+08	2.11769e+08	8.16168e+08	2.87008e+08	2.23236e+08	1.861e+08	1.10638e+08	7.60885e+07	1.19598e+08	1.68232e+08	4.96591e+06	2.00123e+08	5.64676e+07	1.18956e+08	7.00742e+07	1.09237e+08	1.02392e+08	1.45731e+08	9.75724e+07	2.69917e+07	1.13345e+08	9.99328e+07	4.61758e+07	3.45773e+07	7.65726e+07	6.25385e+07	7.00988e+07	4.47091e+07	5.36766e+07	1.48601e+08	4.59858e+06	4.38648e+07	4.57171e+07	6.02738e+07	4.76155e+07	1.46058e+08	1.1842e+07
pH6-_35C_0%NaCl_1	C_1	2	6	37	0	2.35538e+08	3.37264e+08	4.49713e+08	7.17424e+08	6.86288e+08	1.65409e+08	1.14484e+08	8.7538e+07	1.11205e+08	2.53767e+08	1.2865e+08	9.99839e+07	7.24083e+07	9.62095e+07	4.47677e+07	5.9874e+07	9.00753e+07	2.77916e+06	9.77399e+07	3.1228e+07	6.19499e+07	4.59009e+07	3.5126e+07	6.68101e+07	5.82829e+07	4.07472e+07	5.08435e+07	9.17087e+07	9.48947e+07	2.2367e+07	1.97697e+07	3.70319e+07	3.26975e+07	3.57684e+07	1.32659e+07	2.65204e+07	3.94457e+07	1.60379e+06	9.29195e+06	4.20684e+07	3.10576e+07	2.93876e+07	6.14166e+07	1.50148e+07
pH6-_35C_0%NaCl_2	C_2	2	6	35	0	2.54443e+08	3.30725e+08	4.36321e+08	6.60221e+08	7.04387e+08	1.69438e+08	1.16544e+08	8.68431e+07	1.13401e+08	2.6381e+08	1.3352e+08	1.04074e+08	6.84417e+07	8.86093e+07	4.5825e+07	5.89592e+07	8.61091e+07	2.16037e+06	9.53101e+07	3.1978e+07	6.40802e+07	4.43957e+07	3.61677e+07	6.94452e+07	5.87358e+07	3.87224e+07	5.42445e+07	9.20108e+07	9.20008e+07	2.1673e+07	1.93613e+07	3.40984e+07	3.38161e+07	4.05992e+07	1.298e+07	2.87544e+07	3.37979e+07	2.20489e+06	1.03299e+07	4.75135e+07	3.09491e+07	2.53956e+07	5.76854e+07	1.74683e+07
pH6-_35C_0%NaCl_3	C_3	2	6	35	0	2.87455e+08	2.98536e+08	4.81689e+08	6.84698e+08	6.52472e+08	1.57477e+08	1.14548e+08	8.05529e+07	1.11077e+08	2.42314e+08	1.23831e+08	9.55311e+07	6.09601e+07	8.61058e+07	4.44768e+07	5.65162e+07	9.50425e+07	1.96391e+06	8.24175e+07	2.90794e+07	6.13101e+07	4.09619e+07	3.12854e+07	6.28616e+07	5.13427e+07	3.47231e+07	4.03813e+07	8.15564e+07	7.85809e+07	2.09278e+07	1.7442e+07	3.2158e+07	3.23988e+07	3.81383e+07	1.14928e+07	2.80259e+07	3.27534e+07	3.05182e+06	1.37261e+07	4.55212e+07	2.56841e+07	2.70913e+07	6.11788e+07	1.83643e+07
pH6-_35C_0%NaCl_4	C_4	2	6	35	0	3.05432e+08	3.71816e+08	5.61546e+08	8.07506e+08	7.77767e+08	1.85707e+08	1.22954e+08	9.06743e+07	1.18997e+08	2.75029e+08	1.40005e+08	1.11139e+08	7.92686e+07	1.03385e+08	5.25853e+07	6.24703e+07	1.25083e+08	2.54655e+06	9.89394e+07	3.28206e+07	6.447e+07	4.87563e+07	3.71358e+07	7.40536e+07	6.44403e+07	4.10358e+07	5.93511e+07	1.0853e+08	9.88143e+07	2.44474e+07	2.19835e+07	3.92324e+07	3.35201e+07	4.81037e+07	1.39062e+07	3.24796e+07	4.19989e+07	2.47873e+06	1.04247e+07	5.53744e+07	2.93767e+07	3.40476e+07	7.21857e+07	1.87085e+07
pH8-_35C_0%NaCl_1	D_1	3	8	35	0	1.24181e+08	3.71037e+08	5.98818e+08	8.54981e+08	1.00847e+09	2.09718e+08	2.79093e+08	1.13785e+08	2.70382e+08	4.91176e+08	3.64217e+08	1.42583e+08	1.18398e+08	1.02203e+08	6.07721e+07	7.33865e+07	1.25044e+08	3.95143e+06	1.37964e+08	4.13162e+07	1.56407e+08	4.67864e+07	4.74913e+07	9.6578e+07	7.29596e+07	5.89983e+07	5.19039e+07	1.23151e+08	1.11287e+08	2.41925e+07	2.53566e+07	4.81236e+07	8.15414e+07	4.30145e+07	5.21172e+07	4.17836e+07	7.20897e+07	6.28024e+06	3.08948e+07	1.12979e+08	3.24163e+07	4.56386e+07	8.25186e+07	2.06808e+07
pH8-_35C_0%NaCl_2	D_2	3	8	35	0	1.19771e+08	3.8431e+08	5.79527e+08	8.93141e+08	9.79184e+08	2.17644e+08	2.60528e+08	1.1223e+08	2.52436e+08	4.68962e+08	3.5316e+08	1.31708e+08	1.14931e+08	1.00176e+08	5.92697e+07	7.5062e+07	1.35131e+08	3.23265e+06	1.3841e+08	4.18108e+07	1.53757e+08	4.56949e+07	4.71745e+07	9.64818e+07	7.02239e+07	5.75111e+07	5.57481e+07	1.27638e+08	1.15782e+08	2.38018e+07	2.29821e+07	4.79224e+07	8.15276e+07	4.63005e+07	5.81671e+07	4.34287e+07	6.43478e+07	5.39736e+06	2.3805e+07	9.1938e+07	3.50232e+07	3.97969e+07	6.93886e+07	1.86085e+07
pH8-_35C_0%NaCl_3	D_3	3	8	35	0	1.05575e+08	2.90301e+08	4.95779e+08	7.30517e+08	7.79609e+08	1.59352e+08	2.14988e+08	8.9008e+07	2.07027e+08	3.92107e+08	2.66464e+08	1.11169e+08	9.39978e+07	8.31407e+07	4.6719e+07	5.83432e+07	1.04792e+08	2.57027e+06	1.04208e+08	3.19438e+07	1.22229e+08	3.81064e+07	3.55114e+07	7.70775e+07	5.55973e+07	4.57758e+07	4.06864e+07	1.00235e+08	9.18905e+07	1.81858e+07	1.85814e+07	3.77114e+07	6.48425e+07	3.33675e+07	4.55052e+07	3.15759e+07	5.33446e+07	5.59591e+06	3.26022e+07	7.94907e+07	2.58273e+07	3.59385e+07	6.82571e+07	1.36285e+07
pH8-_35C_0%NaCl_4	D_4	3	8	35	0	1.21592e+08	3.77968e+08	6.03711e+08	9.04543e+08	9.13692e+08	2.09699e+08	2.62124e+08	1.06749e+08	2.52852e+08	4.5515e+08	3.1539e+08	1.31978e+08	1.13019e+08	1.01205e+08	5.5612e+07	7.27758e+07	1.30348e+08	3.72591e+06	1.23449e+08	4.1292e+07	1.47706e+08	4.63542e+07	4.30804e+07	9.89326e+07	7.51267e+07	5.6902e+07	4.90234e+07	1.28564e+08	1.14609e+08	1.97369e+07	2.21042e+07	4.64976e+07	7.91661e+07	4.48936e+07	4.388e+07	4.52051e+07	6.33964e+07	6.02833e+06	2.67351e+07	9.73995e+07	3.6854e+07	4.11944e+07	8.0878e+07	1.51705e+07
pH6_5%NaCl-35_1	E_1	4	6	35	0.05	8.77355e+07	9.87702e+07	1.9159e+08	3.03972e+08	3.06824e+08	4.90283e+07	4.70359e+07	8.2744e+07	4.53385e+07	1.13309e+08	3.45966e+07	3.59141e+07	2.85186e+07	2.35222e+07	2.5981e+07	2.94059e+07	3.8287e+07	9.35895e+06	4.15423e+07	1.17449e+07	2.53636e+07	1.40136e+07	1.44536e+07	2.27957e+07	2.44276e+07	1.75839e+07	8.04252e+06	3.29576e+07	1.61639e+07	1.22243e+07	8.53277e+06	1.48574e+07	1.38691e+07	1.87821e+07	7.40718e+07	1.13212e+07	5.18216e+07	9.66964e+06	6.81274e+07	1.57455e+07	1.30131e+07	1.19033e+07	4.0473e+07	1.01785e+08
pH6_5%NaCl-35_2	E_2	4	6	35	0.05	5.03411e+07	9.63347e+07	8.6959e+07	1.64992e+08	2.63434e+08	3.12694e+07	4.31688e+07	3.21784e+07	4.13913e+07	9.44799e+07	3.24488e+07	2.2447e+07	1.96634e+07	2.53724e+07	1.97123e+07	2.13294e+07	1.68051e+07	8.36101e+06	4.02039e+07	8.26901e+06	2.44123e+07	1.06309e+07	1.17931e+07	1.6574e+07	1.1637e+07	1.33356e+07	1.03797e+07	1.58078e+07	2.6572e+07	4.38874e+06	5.53513e+06	1.06559e+07	1.14157e+07	9.50639e+06	9.50862e+07	6.57619e+06	2.79771e+07	6.54493e+07	4.57556e+07	3.22339e+07	1.09951e+07	7.98423e+06	1.98137e+07	1.10825e+08
pH6_5%NaCl-35_3	E_3	4	6	35	0.05	6.99885e+07	6.85197e+07	1.36528e+08	2.29247e+08	2.38485e+08	3.82406e+07	3.79089e+07	9.9932e+07	3.62497e+07	9.71764e+07	3.06668e+07	2.74602e+07	2.29446e+07	1.38946e+07	2.38208e+07	2.70906e+07	3.39849e+07	6.73408e+06	3.48505e+07	1.0251e+07	2.25079e+07	1.24911e+07	1.28776e+07	2.01582e+07	1.83254e+07	1.41661e+07	3.00958e+06	1.72801e+07	6.28845e+06	1.11867e+07	6.31491e+06	1.20996e+07	1.24379e+07	1.66979e+07	7.48919e+07	9.08184e+06	3.82089e+07	1.67947e+07	6.20331e+07	7.0887e+06	1.24508e+07	8.9384e+06	3.1364e+07	9.22299e+07
pH6_5%NaCl-35_4	E_4	4	6	35	0.05	6.19358e+07	5.80211e+07	9.83276e+07	1.52688e+08	2.19482e+08	2.53088e+07	3.18008e+07	7.9665e+07	3.02649e+07	8.28494e+07	3.14182e+07	2.04585e+07	1.60598e+07	1.2541e+07	2.01338e+07	2.39013e+07	2.21022e+07	6.28108e+06	3.00635e+07	7.0943e+06	2.00861e+07	9.26442e+06	1.03312e+07	1.30321e+07	1.00691e+07	1.16812e+07	3.69464e+06	1.02975e+07	6.88459e+06	7.59056e+06	5.45608e+06	8.53865e+06	1.08885e+07	1.11988e+07	8.3461e+07	4.7411e+06	2.23598e+07	8.50907e+07	6.06877e+07	7.07543e+06	9.79246e+06	5.08132e+06	2.54412e+07	1.09229e+08
pH8_5% NaCl_35-1	F_1	5	8	35	0.05	2.35835e+07	1.05257e+09	1.8155e+09	2.42829e+09	3.04756e+09	4.92762e+08	5.28042e+08	4.24825e+08	5.08616e+08	1.44314e+09	4.69154e+08	3.80551e+08	4.01118e+08	2.5018e+08	2.53678e+08	2.86191e+08	3.82597e+08	2.96094e+08	4.2679e+08	1.19029e+08	2.6809e+08	1.52818e+08	1.53369e+08	2.11336e+08	1.96914e+08	2.08008e+08	7.02224e+07	2.99042e+08	2.08469e+08	8.88531e+07	8.41582e+07	1.38957e+08	1.48735e+08	1.57892e+08	1.92642e+08	1.74808e+08	3.63362e+08	1.31601e+07	2.13982e+08	1.29182e+08	1.34057e+08	9.93039e+07	3.14194e+08	4.66821e+07
pH8_5% NaCl_35-2	F_2	5	8	35	0.05	2.0526e+07	8.92542e+08	1.58435e+09	2.22982e+09	2.72674e+09	4.36403e+08	4.82854e+08	4.45075e+08	4.60441e+08	1.31512e+09	4.20687e+08	3.34595e+08	3.82192e+08	2.20243e+08	2.42943e+08	2.7696e+08	3.73678e+08	2.39912e+08	4.17379e+08	1.22042e+08	2.52644e+08	1.35493e+08	1.38013e+08	1.92308e+08	1.91157e+08	1.93211e+08	4.74933e+07	2.09793e+08	1.11844e+08	8.29249e+07	7.76762e+07	1.28541e+08	1.39937e+08	1.8292e+08	2.36382e+08	1.59594e+08	3.33287e+08	1.21973e+07	1.75637e+08	7.76694e+07	1.32819e+08	8.89807e+07	2.87941e+08	3.95893e+07
pH8_5% NaCl_35-3	F_3	5	8	35	0.05	1.98773e+07	7.6503e+08	1.44817e+09	1.9184e+09	2.65228e+09	3.69544e+08	4.90359e+08	5.10134e+08	4.71598e+08	1.29692e+09	4.24178e+08	3.0817e+08	3.14725e+08	2.05656e+08	2.62082e+08	2.80806e+08	3.39446e+08	2.12784e+08	3.56851e+08	1.05041e+08	2.68249e+08	1.20705e+08	1.34668e+08	1.73518e+08	1.39775e+08	1.70782e+08	2.99415e+07	1.42236e+08	7.65689e+07	8.56394e+07	7.41067e+07	1.08631e+08	1.52259e+08	1.60487e+08	1.9047e+08	1.25435e+08	2.96367e+08	2.47101e+07	1.87267e+08	4.86977e+07	1.39499e+08	7.2368e+07	3.04445e+08	4.31405e+07
pH8_5% NaCl_35-4	F_4	5	8	35	0.05	2.55416e+07	1.26367e+09	1.95035e+09	2.64701e+09	3.58494e+09	5.53547e+08	6.00414e+08	4.50084e+08	5.81373e+08	1.61041e+09	5.50413e+08	4.62745e+08	4.57125e+08	3.2228e+08	2.49101e+08	3.15844e+08	3.6966e+08	3.31779e+08	4.44191e+08	1.32606e+08	3.21235e+08	1.72929e+08	1.79623e+08	2.30533e+08	2.08375e+08	2.5629e+08	8.22377e+07	3.32726e+08	2.74464e+08	1.24726e+08	1.04367e+08	1.63916e+08	1.69323e+08	1.79585e+08	2.02377e+08	1.64789e+08	3.98843e+08	2.32955e+07	1.6789e+08	1.54043e+08	1.3415e+08	1.14882e+08	3.73669e+08	4.7202e+07
[truncated: 21 more columns]
